# Supplementary material for: RIF1-ASF1-mediated high-order chromatin structure safeguards genome integrity
Source: Nat Commun. 2022 Feb 17;13:957. doi: 10.1038/s41467-022-28588-y (PMC8854732; doi:10.1038/s41467-022-28588-y)
Supplement: Supplementary file 4 — Supplementary data 1 [file 41467_2022_28588_MOESM4_ESM.xlsx]

## Sheet: Control-IP
Protein hits	--------------------------------------------------------
prot_hit_num	prot_acc	prot_desc	prot_score	prot_mass	prot_matches	prot_matches_sig	prot_sequences	prot_sequences_sig	prot_cover
1	ANM5_HUMAN	Protein arginine N-methyltransferase 5 OS=Homo sapiens GN=PRMT5 PE=1 SV=4	2126	73322	94	88	30	29	47.7
2	KPRB_HUMAN	Phosphoribosyl pyrophosphate synthase-associated protein 2 OS=Homo sapiens GN=PRPSAP2 PE=1 SV=1	1427	41299	54	54	18	18	62.3
3	SPTA2_HUMAN	Spectrin alpha chain, brain OS=Homo sapiens GN=SPTAN1 PE=1 SV=3	1301	285163	80	75	61	57	33.1
4	STK38_HUMAN	Serine/threonine-protein kinase 38 OS=Homo sapiens GN=STK38 PE=1 SV=1	1182	54498	64	56	25	22	48.4
5	PRPS1_HUMAN	Ribose-phosphate pyrophosphokinase 1 OS=Homo sapiens GN=PRPS1 PE=1 SV=2	1182	35325	48	46	19	19	60.7
6	K2C1_HUMAN	Keratin, type II cytoskeletal 1 OS=Homo sapiens GN=KRT1 PE=1 SV=6	1168	66170	44	40	29	26	52.3
7	PRPS2_HUMAN	Ribose-phosphate pyrophosphokinase 2 OS=Homo sapiens GN=PRPS2 PE=1 SV=2	1112	35146	39	37	16	16	57.2
8	HSP71_HUMAN	Heat shock 70 kDa protein 1A/1B OS=Homo sapiens GN=HSPA1A PE=1 SV=5	1088	70294	47	43	25	23	45.2
9	KPRA_HUMAN	Phosphoribosyl pyrophosphate synthase-associated protein 1 OS=Homo sapiens GN=PRPSAP1 PE=1 SV=2	851	39654	38	37	14	13	52
10	K1C10_HUMAN	Keratin, type I cytoskeletal 10 OS=Homo sapiens GN=KRT10 PE=1 SV=6	708	59020	27	25	19	17	38.4
11	MEP50_HUMAN	Methylosome protein 50 OS=Homo sapiens GN=WDR77 PE=1 SV=1	663	37442	36	34	12	12	37.7
12	NS1BP_HUMAN	Influenza virus NS1A-binding protein OS=Homo sapiens GN=IVNS1ABP PE=1 SV=3	561	72937	27	25	14	14	28.7
13	K22E_HUMAN	Keratin, type II cytoskeletal 2 epidermal OS=Homo sapiens GN=KRT2 PE=1 SV=2	559	65678	25	21	17	14	28.8
14	SMD2_HUMAN	Small nuclear ribonucleoprotein Sm D2 OS=Homo sapiens GN=SNRPD2 PE=1 SV=1	497	13632	17	17	7	7	49.2
15	K1C9_HUMAN	Keratin, type I cytoskeletal 9 OS=Homo sapiens GN=KRT9 PE=1 SV=3	495	62255	20	19	16	15	46.7
16	RBM10_HUMAN	RNA-binding protein 10 OS=Homo sapiens GN=RBM10 PE=1 SV=3	470	103811	20	18	15	14	21.1
17	TBB5_HUMAN	Tubulin beta chain OS=Homo sapiens GN=TUBB PE=1 SV=2	441	50095	20	19	9	9	27.9
18	TBA1B_HUMAN	Tubulin alpha-1B chain OS=Homo sapiens GN=TUBA1B PE=1 SV=1	371	50804	17	15	9	8	29.5
19	PRP31_HUMAN	U4/U6 small nuclear ribonucleoprotein Prp31 OS=Homo sapiens GN=PRPF31 PE=1 SV=2	368	55649	20	18	13	12	31.9
20	TBB2C_HUMAN	Tubulin beta-2C chain OS=Homo sapiens GN=TUBB2C PE=1 SV=1	329	50255	17	16	9	9	27.9
21	SPIN1_HUMAN	Spindlin-1 OS=Homo sapiens GN=SPIN1 PE=1 SV=3	328	29696	16	16	9	9	50.8
22	ST38L_HUMAN	Serine/threonine-protein kinase 38-like OS=Homo sapiens GN=STK38L PE=1 SV=3	328	54196	22	19	14	12	28.7
23	TBB2A_HUMAN	Tubulin beta-2A chain OS=Homo sapiens GN=TUBB2A PE=1 SV=1	322	50274	16	15	7	7	21.1
24	TBA1A_HUMAN	Tubulin alpha-1A chain OS=Homo sapiens GN=TUBA1A PE=1 SV=1	315	50788	16	14	9	8	29.5
25	ICLN_HUMAN	Methylosome subunit pICln OS=Homo sapiens GN=CLNS1A PE=1 SV=1	312	26370	15	15	7	7	48.9
26	PARP1_HUMAN	Poly [ADP-ribose] polymerase 1 OS=Homo sapiens GN=PARP1 PE=1 SV=4	216	113811	16	14	12	10	16.1
27	CMBL_HUMAN	Carboxymethylenebutenolidase homolog OS=Homo sapiens GN=CMBL PE=1 SV=1	168	28372	12	11	9	8	31.4
28	K2C5_HUMAN	Keratin, type II cytoskeletal 5 OS=Homo sapiens GN=KRT5 PE=1 SV=3	142	62568	7	7	5	5	9.8
29	SMD1_HUMAN	Small nuclear ribonucleoprotein Sm D1 OS=Homo sapiens GN=SNRPD1 PE=1 SV=1	137	13273	6	6	5	5	54.6
30	GRP78_HUMAN	78 kDa glucose-regulated protein OS=Homo sapiens GN=HSPA5 PE=1 SV=2	131	72402	4	4	3	3	6.6
31	EF2_HUMAN	Elongation factor 2 OS=Homo sapiens GN=EEF2 PE=1 SV=4	128	96246	8	8	6	6	9
32	SPTB2_HUMAN	Spectrin beta chain, brain 1 OS=Homo sapiens GN=SPTBN1 PE=1 SV=2	115	275237	15	12	15	12	7.9
33	K1C14_HUMAN	Keratin, type I cytoskeletal 14 OS=Homo sapiens GN=KRT14 PE=1 SV=4	111	51872	6	6	4	4	8.5
34	RUVB2_HUMAN	RuvB-like 2 OS=Homo sapiens GN=RUVBL2 PE=1 SV=3	105	51296	11	11	8	8	23.5
35	SMD3_HUMAN	Small nuclear ribonucleoprotein Sm D3 OS=Homo sapiens GN=SNRPD3 PE=1 SV=1	103	14021	5	4	3	3	31.7
36	RS18_HUMAN	40S ribosomal protein S18 OS=Homo sapiens GN=RPS18 PE=1 SV=3	95	17708	7	7	6	6	32.9
37	PM14_HUMAN	Pre-mRNA branch site protein p14 OS=Homo sapiens GN=SF3B14 PE=1 SV=1	92	14690	4	4	4	4	36.8
38	EF1A1_HUMAN	Elongation factor 1-alpha 1 OS=Homo sapiens GN=EEF1A1 PE=1 SV=1	88	50451	7	6	5	5	14.9
39	F263_HUMAN	6-phosphofructo-2-kinase/fructose-2,6-biphosphatase 3 OS=Homo sapiens GN=PFKFB3 PE=1 SV=1	87	60370	5	3	4	2	7.9
40	RUXF_HUMAN	Small nuclear ribonucleoprotein F OS=Homo sapiens GN=SNRPF PE=1 SV=1	83	9776	3	3	2	2	24.4
41	RUVB1_HUMAN	RuvB-like 1 OS=Homo sapiens GN=RUVBL1 PE=1 SV=1	81	50538	7	6	7	6	20.4
42	RN219_HUMAN	RING finger protein 219 OS=Homo sapiens GN=RNF219 PE=1 SV=1	79	82377	8	7	6	5	8.8
43	ZBT24_HUMAN	Zinc finger and BTB domain-containing protein 24 OS=Homo sapiens GN=ZBTB24 PE=1 SV=2	77	79373	2	2	2	2	4.3
44	RSMB_HUMAN	Small nuclear ribonucleoprotein-associated proteins B and B~ OS=Homo sapiens GN=SNRPB PE=1 SV=2	74	24765	6	6	5	5	18.8
45	RS4X_HUMAN	40S ribosomal protein S4, X isoform OS=Homo sapiens GN=RPS4X PE=1 SV=2	71	29807	5	4	4	3	14.1
46	E2F7_HUMAN	Transcription factor E2F7 OS=Homo sapiens GN=E2F7 PE=1 SV=2	71	100240	3	3	3	3	4.3
47	EIF3L_HUMAN	Eukaryotic translation initiation factor 3 subunit L OS=Homo sapiens GN=EIF3L PE=1 SV=1	69	66912	4	4	4	4	8.7
48	MAP1B_HUMAN	Microtubule-associated protein 1B OS=Homo sapiens GN=MAP1B PE=1 SV=1	66	271651	4	4	4	4	2.5
49	EIF3E_HUMAN	Eukaryotic translation initiation factor 3 subunit E OS=Homo sapiens GN=EIF3E PE=1 SV=1	65	52587	7	6	5	4	13.5
50	RS8_HUMAN	40S ribosomal protein S8 OS=Homo sapiens GN=RPS8 PE=1 SV=2	65	24475	3	2	2	2	13.5
51	CK084_HUMAN	Uncharacterized protein C11orf84 OS=Homo sapiens GN=C11orf84 PE=1 SV=3	62	41297	5	4	5	4	19.2
52	RS12_HUMAN	40S ribosomal protein S12 OS=Homo sapiens GN=RPS12 PE=1 SV=3	60	14905	2	2	2	2	18.2
53	RS28_HUMAN	40S ribosomal protein S28 OS=Homo sapiens GN=RPS28 PE=1 SV=1	59	7893	1	1	1	1	17.4
54	RL13_HUMAN	60S ribosomal protein L13 OS=Homo sapiens GN=RPL13 PE=1 SV=4	58	24304	2	2	2	2	9.5
55	SF3B1_HUMAN	Splicing factor 3B subunit 1 OS=Homo sapiens GN=SF3B1 PE=1 SV=3	58	146479	4	4	4	4	3.8
56	RS14_HUMAN	40S ribosomal protein S14 OS=Homo sapiens GN=RPS14 PE=1 SV=3	55	16434	1	1	1	1	7.3
57	FLNA_HUMAN	Filamin-A OS=Homo sapiens GN=FLNA PE=1 SV=4	54	283301	2	2	2	2	0.8
58	TPM3_HUMAN	Tropomyosin alpha-3 chain OS=Homo sapiens GN=TPM3 PE=1 SV=1	52	32856	2	2	2	2	9.9
59	OTUD4_HUMAN	OTU domain-containing protein 4 OS=Homo sapiens GN=OTUD4 PE=1 SV=2	51	124823	2	2	2	2	2.2
60	HS90B_HUMAN	Heat shock protein HSP 90-beta OS=Homo sapiens GN=HSP90AB1 PE=1 SV=4	51	83554	3	3	3	3	5.2
61	LRC59_HUMAN	Leucine-rich repeat-containing protein 59 OS=Homo sapiens GN=LRRC59 PE=1 SV=1	43	35308	3	3	3	3	11.4
62	RS3_HUMAN	40S ribosomal protein S3 OS=Homo sapiens GN=RPS3 PE=1 SV=2	41	26842	2	2	2	2	9.1
63	MYCBP_HUMAN	C-Myc-binding protein OS=Homo sapiens GN=MYCBP PE=1 SV=3	40	11959	3	2	2	1	20.4
64	IF4A1_HUMAN	Eukaryotic initiation factor 4A-I OS=Homo sapiens GN=EIF4A1 PE=1 SV=1	40	46353	2	2	1	1	3.9
65	RL18_HUMAN	60S ribosomal protein L18 OS=Homo sapiens GN=RPL18 PE=1 SV=2	40	21735	1	1	1	1	6.9
66	SRP14_HUMAN	Signal recognition particle 14 kDa protein OS=Homo sapiens GN=SRP14 PE=1 SV=2	39	14675	1	1	1	1	9.6
67	SC31A_HUMAN	Protein transport protein Sec31A OS=Homo sapiens GN=SEC31A PE=1 SV=3	39	133900	1	1	1	1	0.6
68	RL8_HUMAN	60S ribosomal protein L8 OS=Homo sapiens GN=RPL8 PE=1 SV=2	39	28235	1	1	1	1	4.3
69	RS15A_HUMAN	40S ribosomal protein S15a OS=Homo sapiens GN=RPS15A PE=1 SV=2	38	14944	1	1	1	1	6.9
70	LTBP1_HUMAN	Latent-transforming growth factor beta-binding protein 1 OS=Homo sapiens GN=LTBP1 PE=1 SV=4	37	195112	2	1	2	1	1.9
71	ACTA_HUMAN	Actin, aortic smooth muscle OS=Homo sapiens GN=ACTA2 PE=1 SV=1	37	42381	1	1	1	1	4.2
72	MOL1A_HUMAN	Mps one binder kinase activator-like 1A OS=Homo sapiens GN=MOBKL1A PE=1 SV=3	37	25246	1	1	1	1	5.6
73	RS19_HUMAN	40S ribosomal protein S19 OS=Homo sapiens GN=RPS19 PE=1 SV=2	36	16051	2	2	2	2	12.4
74	EXOS6_HUMAN	Exosome complex exonuclease MTR3 OS=Homo sapiens GN=EXOSC6 PE=1 SV=1	36	28503	1	1	1	1	3.3
75	ERH_HUMAN	Enhancer of rudimentary homolog OS=Homo sapiens GN=ERH PE=1 SV=1	35	12422	2	1	2	1	24
76	NONO_HUMAN	Non-POU domain-containing octamer-binding protein OS=Homo sapiens GN=NONO PE=1 SV=4	35	54311	4	3	4	3	12.1
77	SF3B2_HUMAN	Splicing factor 3B subunit 2 OS=Homo sapiens GN=SF3B2 PE=1 SV=1	35	97710	2	2	2	2	2.2
78	RUXE_HUMAN	Small nuclear ribonucleoprotein E OS=Homo sapiens GN=SNRPE PE=1 SV=1	35	10854	4	4	2	2	25
79	SF3B3_HUMAN	Splicing factor 3B subunit 3 OS=Homo sapiens GN=SF3B3 PE=1 SV=4	35	136575	1	1	1	1	1.2
80	HS90A_HUMAN	Heat shock protein HSP 90-alpha OS=Homo sapiens GN=HSP90AA1 PE=1 SV=5	34	85006	3	3	3	3	5.2
81	CLAP2_HUMAN	CLIP-associating protein 2 OS=Homo sapiens GN=CLASP2 PE=1 SV=2	34	141844	3	3	3	3	3.6
82	RS24_HUMAN	40S ribosomal protein S24 OS=Homo sapiens GN=RPS24 PE=1 SV=1	34	15413	1	1	1	1	11.3
83	RIOK1_HUMAN	Serine/threonine-protein kinase RIO1 OS=Homo sapiens GN=RIOK1 PE=1 SV=2	33	65884	1	1	1	1	2.1
84	ARHGH_HUMAN	Rho guanine nucleotide exchange factor 17 OS=Homo sapiens GN=ARHGEF17 PE=1 SV=1	33	223645	1	1	1	1	0.4
85	PRKDC_HUMAN	DNA-dependent protein kinase catalytic subunit OS=Homo sapiens GN=PRKDC PE=1 SV=3	33	473749	1	1	1	1	0.2
86	BOLA2_HUMAN	BolA-like protein 2 OS=Homo sapiens GN=BOLA2 PE=1 SV=1	32	10281	1	1	1	1	18.6
87	MAPK5_HUMAN	MAP kinase-activated protein kinase 5 OS=Homo sapiens GN=MAPKAPK5 PE=1 SV=2	32	54642	1	1	1	1	3.2
88	SFPQ_HUMAN	Splicing factor, proline- and glutamine-rich OS=Homo sapiens GN=SFPQ PE=1 SV=2	32	76216	1	1	1	1	2.1
89	HDX_HUMAN	Highly divergent homeobox OS=Homo sapiens GN=HDX PE=1 SV=1	31	77842	3	2	3	2	5.5
90	EIF3C_HUMAN	Eukaryotic translation initiation factor 3 subunit C OS=Homo sapiens GN=EIF3C PE=1 SV=1	31	105962	1	1	1	1	1.1
91	DYHC1_HUMAN	Cytoplasmic dynein 1 heavy chain 1 OS=Homo sapiens GN=DYNC1H1 PE=1 SV=5	30	534809	2	1	2	1	0.5
92	MGAP_HUMAN	MAX gene-associated protein OS=Homo sapiens GN=MGA PE=1 SV=2	29	333784	1	1	1	1	0.5
93	EF1G_HUMAN	Elongation factor 1-gamma OS=Homo sapiens GN=EEF1G PE=1 SV=3	29	50429	1	1	1	1	3
94	RL29_HUMAN	60S ribosomal protein L29 OS=Homo sapiens GN=RPL29 PE=1 SV=2	29	17798	1	1	1	1	9.4
95	EIF3A_HUMAN	Eukaryotic translation initiation factor 3 subunit A OS=Homo sapiens GN=EIF3A PE=1 SV=1	28	166867	1	1	1	1	0.7
96	RM33_HUMAN	39S ribosomal protein L33, mitochondrial OS=Homo sapiens GN=MRPL33 PE=1 SV=1	28	7671	1	1	1	1	16.9
97	KHDR1_HUMAN	KH domain-containing, RNA-binding, signal transduction-associated protein 1 OS=Homo sapiens GN=KHDRBS1 PE=1 SV=1	28	48311	2	2	2	2	6.3
98	HNRH1_HUMAN	Heterogeneous nuclear ribonucleoprotein H OS=Homo sapiens GN=HNRNPH1 PE=1 SV=4	28	49484	1	1	1	1	3.8
99	C1TC_HUMAN	C-1-tetrahydrofolate synthase, cytoplasmic OS=Homo sapiens GN=MTHFD1 PE=1 SV=3	27	102180	1	1	1	1	1.5
100	RIF1_HUMAN	Telomere-associated protein RIF1 OS=Homo sapiens GN=RIF1 PE=1 SV=2	27	276461	3	3	3	3	2.4
101	EIF3K_HUMAN	Eukaryotic translation initiation factor 3 subunit K OS=Homo sapiens GN=EIF3K PE=1 SV=1	27	25329	1	1	1	1	6.9
102	R13AX_HUMAN	Putative 60S ribosomal protein L13a-like MGC87657 OS=Homo sapiens PE=5 SV=1	26	12184	1	1	1	1	10.8
103	RL19_HUMAN	60S ribosomal protein L19 OS=Homo sapiens GN=RPL19 PE=1 SV=1	26	23565	1	1	1	1	8.7
104	THIO_HUMAN	Thioredoxin OS=Homo sapiens GN=TXN PE=1 SV=3	26	12015	1	1	1	1	10.5
105	CYTA_HUMAN	Cystatin-A OS=Homo sapiens GN=CSTA PE=1 SV=1	26	11000	1	1	1	1	12.2
106	SF3A1_HUMAN	Splicing factor 3A subunit 1 OS=Homo sapiens GN=SF3A1 PE=1 SV=1	26	88888	1	1	1	1	2
107	RM11_HUMAN	39S ribosomal protein L11, mitochondrial OS=Homo sapiens GN=MRPL11 PE=1 SV=1	26	20727	1	1	1	1	6.8
108	SYFA_HUMAN	Phenylalanyl-tRNA synthetase alpha chain OS=Homo sapiens GN=FARSA PE=1 SV=3	25	57585	1	1	1	1	2.6
109	PSPC1_HUMAN	Paraspeckle component 1 OS=Homo sapiens GN=PSPC1 PE=1 SV=1	25	58820	1	1	1	1	2.3
110	HOME1_HUMAN	Homer protein homolog 1 OS=Homo sapiens GN=HOMER1 PE=1 SV=2	25	40366	1	1	1	1	2.3
111	SND1_HUMAN	Staphylococcal nuclease domain-containing protein 1 OS=Homo sapiens GN=SND1 PE=1 SV=1	25	102618	2	1	2	1	2.6
112	PHF5A_HUMAN	PHD finger-like domain-containing protein 5A OS=Homo sapiens GN=PHF5A PE=1 SV=1	24	13138	1	1	1	1	11.8
113	RFC3_HUMAN	Replication factor C subunit 3 OS=Homo sapiens GN=RFC3 PE=1 SV=2	24	41328	1	1	1	1	3.9
114	EIF3M_HUMAN	Eukaryotic translation initiation factor 3 subunit M OS=Homo sapiens GN=EIF3M PE=1 SV=1	24	42932	1	1	1	1	3.2
115	LRFN1_HUMAN	Leucine-rich repeat and fibronectin type III domain-containing protein 1 OS=Homo sapiens GN=LRFN1 PE=1 SV=2	24	83236	1	1	1	1	1.2
116	RS13_HUMAN	40S ribosomal protein S13 OS=Homo sapiens GN=RPS13 PE=1 SV=2	24	17212	1	1	1	1	6.6
117	KIF14_HUMAN	Kinesin-like protein KIF14 OS=Homo sapiens GN=KIF14 PE=1 SV=1	23	187743	1	1	1	1	0.7
118	RS11_HUMAN	40S ribosomal protein S11 OS=Homo sapiens GN=RPS11 PE=1 SV=3	23	18590	1	1	1	1	7
119	CSK21_HUMAN	Casein kinase II subunit alpha OS=Homo sapiens GN=CSNK2A1 PE=1 SV=1	23	45229	1	1	1	1	2.8
120	RS17_HUMAN	40S ribosomal protein S17 OS=Homo sapiens GN=RPS17 PE=1 SV=2	23	15597	1	1	1	1	16.3
121	C2C2L_HUMAN	C2 domain-containing protein 2-like OS=Homo sapiens GN=C2CD2L PE=1 SV=3	22	76590	1	1	1	1	1.4
122	SLAI2_HUMAN	SLAIN motif-containing protein 2 OS=Homo sapiens GN=SLAIN2 PE=1 SV=2	22	62733	1	1	1	1	2.4
123	RM21_HUMAN	39S ribosomal protein L21, mitochondrial OS=Homo sapiens GN=MRPL21 PE=1 SV=2	21	22971	1	1	1	1	4.9
124	SYFB_HUMAN	Phenylalanyl-tRNA synthetase beta chain OS=Homo sapiens GN=FARSB PE=1 SV=2	21	66715	1	1	1	1	1.9
125	NPM_HUMAN	Nucleophosmin OS=Homo sapiens GN=NPM1 PE=1 SV=2	21	32726	1	1	1	1	4.4
126	SF3B5_HUMAN	Splicing factor 3B subunit 5 OS=Homo sapiens GN=SF3B5 PE=1 SV=1	21	10243	1	1	1	1	17.4
127	RS27L_HUMAN	40S ribosomal protein S27-like OS=Homo sapiens GN=RPS27L PE=1 SV=3	20	9813	1	1	1	1	9.5
128	EIF3I_HUMAN	Eukaryotic translation initiation factor 3 subunit I OS=Homo sapiens GN=EIF3I PE=1 SV=1	20	36878	1	1	1	1	3.7
129	PRDX6_HUMAN	Peroxiredoxin-6 OS=Homo sapiens GN=PRDX6 PE=1 SV=3	20	25133	1	1	1	1	9.4
130	RM12_HUMAN	39S ribosomal protein L12, mitochondrial OS=Homo sapiens GN=MRPL12 PE=1 SV=2	20	21563	1	1	1	1	6.1
131	VIME_HUMAN	Vimentin OS=Homo sapiens GN=VIM PE=1 SV=4	19	53676	1	1	1	1	3.4
132	H2A1A_HUMAN	Histone H2A type 1-A OS=Homo sapiens GN=HIST1H2AA PE=1 SV=3	19	14225	1	0	1	0	6.9
133	EXOS4_HUMAN	Exosome complex exonuclease RRP41 OS=Homo sapiens GN=EXOSC4 PE=1 SV=3	19	26652	1	1	1	1	4.9
134	SFR2B_HUMAN	Splicing factor, arginine/serine-rich 2B OS=Homo sapiens GN=SFRS2B PE=1 SV=1	19	32382	1	0	1	0	2.8
135	RS23_HUMAN	40S ribosomal protein S23 OS=Homo sapiens GN=RPS23 PE=1 SV=3	18	15969	1	0	1	0	8.4
136	RRP44_HUMAN	Exosome complex exonuclease RRP44 OS=Homo sapiens GN=DIS3 PE=1 SV=2	18	110017	1	1	1	1	3
137	UTRO_HUMAN	Utrophin OS=Homo sapiens GN=UTRN PE=1 SV=2	17	396444	1	1	1	1	0.3
138	GLPK2_HUMAN	Glycerol kinase 2 OS=Homo sapiens GN=GK2 PE=2 SV=2	17	61410	1	0	1	0	1.4
139	DDX5_HUMAN	Probable ATP-dependent RNA helicase DDX5 OS=Homo sapiens GN=DDX5 PE=1 SV=1	17	69618	1	1	1	1	2

## Sheet: RIF1-IP1
Checked	Protein FDR Confidence: Combined	Master	Accession	Description	Exp. q-value: Combined	Sum PEP Score	Coverage [%]	# Peptides	# PSMs	# Unique Peptides	# Protein Groups	# AAs	MW [kDa]	calc. pI	Score Sequest HT: Sequest HT	# Peptides (by Search Engine): Sequest HT
FALSE	High	Master Protein	Q5UIP0	Telomere-associated protein RIF1 OS=Homo sapiens OX=9606 GN=RIF1 PE=1 SV=2	0	1204.22	65	149	585	149	1	2472	274.3	5.52	1691.94	149
FALSE	High	Master Protein	P46821	Microtubule-associated protein 1B OS=Homo sapiens OX=9606 GN=MAP1B PE=1 SV=2	0	823.768	56	109	281	109	1	2468	270.5	4.81	838.54	109
FALSE	High	Master Protein	O14744	Protein arginine N-methyltransferase 5 OS=Homo sapiens OX=9606 GN=PRMT5 PE=1 SV=4	0	637.24	81	56	380	56	1	637	72.6	6.29	1227.18	56
FALSE	High	Master Protein	Q01082	Spectrin beta chain, non-erythrocytic 1 OS=Homo sapiens OX=9606 GN=SPTBN1 PE=1 SV=2	0	599.638	54	106	190	106	1	2364	274.4	5.57	454.18	106
FALSE	High	Master Protein	Q13813	Spectrin alpha chain, non-erythrocytic 1 OS=Homo sapiens OX=9606 GN=SPTAN1 PE=1 SV=3	0	583.081	55	108	177	108	1	2472	284.4	5.35	436.29	108
FALSE	High	Master Protein	P0DMV9	Heat shock 70 kDa protein 1B OS=Homo sapiens OX=9606 GN=HSPA1B PE=1 SV=1	0	497.53	64	47	194	44	1	641	70	5.66	633.86	47
FALSE	High	Master Protein	P98175	RNA-binding protein 10 OS=Homo sapiens OX=9606 GN=RBM10 PE=1 SV=3	0	441.677	63	60	209	59	1	930	103.5	5.97	567.8	60
FALSE	High	Master Protein	Q01804	OTU domain-containing protein 4 OS=Homo sapiens OX=9606 GN=OTUD4 PE=1 SV=4	0	429.086	50	58	164	58	1	1114	124	6.71	476.76	58
FALSE	High	Master Protein	O75122	CLIP-associating protein 2 OS=Homo sapiens OX=9606 GN=CLASP2 PE=1 SV=3	0	376.428	55	65	123	65	1	1294	141	8.4	306.61	65
FALSE	High	Master Protein	Q15208	Serine/threonine-protein kinase 38 OS=Homo sapiens OX=9606 GN=STK38 PE=1 SV=1	0	351.625	73	40	153	32	1	465	54.2	7.15	456.29	40
FALSE	High	Master Protein	Q9UQ35	Serine/arginine repetitive matrix protein 2 OS=Homo sapiens OX=9606 GN=SRRM2 PE=1 SV=2	0	317.482	30	59	144	59	1	2752	299.4	12.06	357.23	59
FALSE	High	Master Protein	Q14766	Latent-transforming growth factor beta-binding protein 1 OS=Homo sapiens OX=9606 GN=LTBP1 PE=1 SV=4	0	317.373	42	48	114	48	1	1721	186.7	5.96	320.44	48
FALSE	High	Master Protein	P04264	Keratin, type II cytoskeletal 1 OS=Homo sapiens OX=9606 GN=KRT1 PE=1 SV=6	0	313.818	61	44	182	40	1	644	66	8.12	499.27	44
FALSE	High	Master Protein	P35527	Keratin, type I cytoskeletal 9 OS=Homo sapiens OX=9606 GN=KRT9 PE=1 SV=3	0	296.28	78	36	97	35	1	623	62	5.24	281.74	36
FALSE	High	Master Protein	Q5W0B1	RING finger protein 219 OS=Homo sapiens OX=9606 GN=RNF219 PE=1 SV=1	0	282.816	55	41	100	41	1	726	81.1	5.72	291.74	41
FALSE	High	Master Protein	O75533	Splicing factor 3B subunit 1 OS=Homo sapiens OX=9606 GN=SF3B1 PE=1 SV=3	0	274.819	56	50	77	50	1	1304	145.7	7.09	219.19	50
FALSE	High	Master Protein	P07437	Tubulin beta chain OS=Homo sapiens OX=9606 GN=TUBB PE=1 SV=2	0	267.907	75	28	110	5	1	444	49.6	4.89	332.44	28
FALSE	High	Master Protein	P13645	Keratin, type I cytoskeletal 10 OS=Homo sapiens OX=9606 GN=KRT10 PE=1 SV=6	0	265.763	64	38	99	33	1	584	58.8	5.21	292.25	38
FALSE	High	Master Protein	Q9Y6Y0	Influenza virus NS1A-binding protein OS=Homo sapiens OX=9606 GN=IVNS1ABP PE=1 SV=3	0	264.871	60	29	96	29	1	642	71.7	5.53	281.7	29
FALSE	High	Master Protein	P60709	Actin, cytoplasmic 1 OS=Homo sapiens OX=9606 GN=ACTB PE=1 SV=1	0	257.914	74	30	118	11	1	375	41.7	5.48	337.19	30
FALSE	High	Master Protein	P68371	Tubulin beta-4B chain OS=Homo sapiens OX=9606 GN=TUBB4B PE=1 SV=1	0	255.564	74	27	104	1	1	445	49.8	4.89	311.01	27
FALSE	High	Master Protein	P35908	Keratin, type II cytoskeletal 2 epidermal OS=Homo sapiens OX=9606 GN=KRT2 PE=1 SV=2	0	247.224	66	41	89	33	1	639	65.4	8	220.41	41
FALSE	High	Master Protein	Q9BQA1	Methylosome protein 50 OS=Homo sapiens OX=9606 GN=WDR77 PE=1 SV=1	0	232.506	82	21	473	21	1	342	36.7	5.17	1992.3	21
FALSE	High	Master Protein	Q9NYF8	Bcl-2-associated transcription factor 1 OS=Homo sapiens OX=9606 GN=BCLAF1 PE=1 SV=2	0	226.44	40	36	88	36	1	920	106.1	9.98	204.99	36
FALSE	High	Master Protein	Q9BRS2	Serine/threonine-protein kinase RIO1 OS=Homo sapiens OX=9606 GN=RIOK1 PE=1 SV=2	0	221.102	47	30	73	30	1	568	65.5	6.19	205.96	30
FALSE	High	Master Protein	P68363	Tubulin alpha-1B chain OS=Homo sapiens OX=9606 GN=TUBA1B PE=1 SV=1	0	219.689	65	24	94	2	1	451	50.1	5.06	313.89	24
FALSE	High	Master Protein	Q13885	Tubulin beta-2A chain OS=Homo sapiens OX=9606 GN=TUBB2A PE=1 SV=1	0	216.523	73	25	92	1	1	445	49.9	4.89	266.51	25
FALSE	High	Master Protein	Q9BVA1	Tubulin beta-2B chain OS=Homo sapiens OX=9606 GN=TUBB2B PE=1 SV=1	0	216.034	73	25	93	1	1	445	49.9	4.89	265.95	25
FALSE	High	Master Protein	P11021	Endoplasmic reticulum chaperone BiP OS=Homo sapiens OX=9606 GN=HSPA5 PE=1 SV=2	0	215.025	52	34	73	32	1	654	72.3	5.16	197.18	34
FALSE	High	Master Protein	Q7Z353	Highly divergent homeobox OS=Homo sapiens OX=9606 GN=HDX PE=1 SV=1	0	211.872	72	40	90	40	1	690	77.2	5.87	206.88	40
FALSE	High	Master Protein	P04350	Tubulin beta-4A chain OS=Homo sapiens OX=9606 GN=TUBB4A PE=1 SV=2	0	206.639	70	23	93	3	1	444	49.6	4.88	269.51	23
FALSE	High	Master Protein	Q71U36	Tubulin alpha-1A chain OS=Homo sapiens OX=9606 GN=TUBA1A PE=1 SV=1	0	200.401	65	23	88	1	1	451	50.1	5.06	293.49	23
FALSE	High	Master Protein	P11142	Heat shock cognate 71 kDa protein OS=Homo sapiens OX=9606 GN=HSPA8 PE=1 SV=1	0	198.201	53	32	72	28	1	646	70.9	5.52	194.07	32
FALSE	High	Master Protein	Q9Y2W1	Thyroid hormone receptor-associated protein 3 OS=Homo sapiens OX=9606 GN=THRAP3 PE=1 SV=2	0	192.675	39	31	74	31	1	955	108.6	10.15	169.48	31
FALSE	High	Master Protein	Q9BQE3	Tubulin alpha-1C chain OS=Homo sapiens OX=9606 GN=TUBA1C PE=1 SV=1	0	192.076	65	23	77	2	1	449	49.9	5.1	262.1	23
FALSE	High	Master Protein	P11940	Polyadenylate-binding protein 1 OS=Homo sapiens OX=9606 GN=PABPC1 PE=1 SV=2	0	185.858	50	28	84	16	1	636	70.6	9.5	219.44	28
FALSE	High	Master Protein	Q9UH99	SUN domain-containing protein 2 OS=Homo sapiens OX=9606 GN=SUN2 PE=1 SV=3	0	183.383	57	29	54	29	1	717	80.3	6.73	158.76	29
FALSE	High	Master Protein	Q13435	Splicing factor 3B subunit 2 OS=Homo sapiens OX=9606 GN=SF3B2 PE=1 SV=2	0	179.09	42	32	62	32	1	895	100.2	5.67	139.34	32
FALSE	High	Master Protein	Q92841	Probable ATP-dependent RNA helicase DDX17 OS=Homo sapiens OX=9606 GN=DDX17 PE=1 SV=2	0	163.033	45	32	64	25	1	729	80.2	8.27	151.1	32
FALSE	High	Master Protein	Q14517	Protocadherin Fat 1 OS=Homo sapiens OX=9606 GN=FAT1 PE=1 SV=2	0	159.267	14	43	56	42	1	4588	506	5	93.07	43
FALSE	High	Master Protein	Q15393	Splicing factor 3B subunit 3 OS=Homo sapiens OX=9606 GN=SF3B3 PE=1 SV=4	0	157.571	30	30	47	30	1	1217	135.5	5.26	123.97	30
FALSE	High	Master Protein	O43143	Pre-mRNA-splicing factor ATP-dependent RNA helicase DHX15 OS=Homo sapiens OX=9606 GN=DHX15 PE=1 SV=2	0	156.36	42	32	65	32	1	795	90.9	7.46	131.45	32
FALSE	High	Master Protein	Q9Y2H1	Serine/threonine-protein kinase 38-like OS=Homo sapiens OX=9606 GN=STK38L PE=1 SV=3	0	149.807	47	28	58	20	1	464	54	6.81	153.93	28
FALSE	High	Master Protein	P68032	Actin, alpha cardiac muscle 1 OS=Homo sapiens OX=9606 GN=ACTC1 PE=1 SV=1	0	147.573	35	21	64	4	1	377	42	5.39	157.45	21
FALSE	High	Master Protein	O15042	U2 snRNP-associated SURP motif-containing protein OS=Homo sapiens OX=9606 GN=U2SURP PE=1 SV=2	0	143.551	38	29	56	29	1	1029	118.2	8.47	117.2	29
FALSE	High	Master Protein	Q13310	Polyadenylate-binding protein 4 OS=Homo sapiens OX=9606 GN=PABPC4 PE=1 SV=1	0	140.531	38	22	49	14	1	644	70.7	9.26	128.65	22
FALSE	High	Master Protein	Q9UPQ9	Trinucleotide repeat-containing gene 6B protein OS=Homo sapiens OX=9606 GN=TNRC6B PE=1 SV=4	0	122.38	28	29	47	29	1	1833	193.9	6.76	92.44	29
FALSE	High	Master Protein	P62316	Small nuclear ribonucleoprotein Sm D2 OS=Homo sapiens OX=9606 GN=SNRPD2 PE=1 SV=1	0	108.525	69	14	42	14	1	118	13.5	9.91	125.76	14
FALSE	High	Master Protein	Q8IWX8	Calcium homeostasis endoplasmic reticulum protein OS=Homo sapiens OX=9606 GN=CHERP PE=1 SV=3	0	107.035	30	19	38	19	1	916	103.6	9.04	93.35	19
FALSE	High	Master Protein	Q99417	c-Myc-binding protein OS=Homo sapiens OX=9606 GN=MYCBP PE=1 SV=3	0	106.817	79	12	39	12	1	103	12	5.91	115.38	12
FALSE	High	Master Protein	Q96AV8	Transcription factor E2F7 OS=Homo sapiens OX=9606 GN=E2F7 PE=1 SV=3	0	103.559	28	19	31	19	1	911	99.8	8.16	68.37	19
FALSE	High	Master Protein	P38646	Stress-70 protein, mitochondrial OS=Homo sapiens OX=9606 GN=HSPA9 PE=1 SV=2	0	102.103	34	19	33	19	1	679	73.6	6.16	77.23	19
FALSE	High	Master Protein	O94915	Protein furry homolog-like OS=Homo sapiens OX=9606 GN=FRYL PE=1 SV=2	0	102.067	12	30	32	30	1	3013	339.4	5.58	64.06	30
FALSE	High	Master Protein	Q9P219	Protein Daple OS=Homo sapiens OX=9606 GN=CCDC88C PE=1 SV=3	0	94.217	18	26	32	26	1	2028	228.1	6.23	60.82	26
FALSE	High	Master Protein	P13647	Keratin, type II cytoskeletal 5 OS=Homo sapiens OX=9606 GN=KRT5 PE=1 SV=3	0	92.973	41	25	44	14	1	590	62.3	7.74	81.16	25
FALSE	High	Master Protein	Q14008	Cytoskeleton-associated protein 5 OS=Homo sapiens OX=9606 GN=CKAP5 PE=1 SV=3	0	91.267	18	25	29	25	1	2032	225.4	7.8	51.23	25
FALSE	High	Master Protein	P05141	ADP/ATP translocase 2 OS=Homo sapiens OX=9606 GN=SLC25A5 PE=1 SV=7	0	90.527	48	20	30	8	1	298	32.8	9.69	66.26	20
FALSE	High	Master Protein	Q6PKG0	La-related protein 1 OS=Homo sapiens OX=9606 GN=LARP1 PE=1 SV=2	0	89.418	32	21	33	21	1	1096	123.4	8.82	56.43	21
FALSE	High	Master Protein	P02533	Keratin, type I cytoskeletal 14 OS=Homo sapiens OX=9606 GN=KRT14 PE=1 SV=4	0	88.673	45	21	39	9	1	472	51.5	5.16	68.71	21
FALSE	High	Master Protein	P23588	Eukaryotic translation initiation factor 4B OS=Homo sapiens OX=9606 GN=EIF4B PE=1 SV=2	0	86.084	37	22	41	22	1	611	69.1	5.73	64.62	22
FALSE	High	Master Protein	O43795	Unconventional myosin-Ib OS=Homo sapiens OX=9606 GN=MYO1B PE=1 SV=3	0	84.175	21	17	25	17	1	1136	131.9	9.38	54.1	17
FALSE	High	Master Protein	P08670	Vimentin OS=Homo sapiens OX=9606 GN=VIM PE=1 SV=4	0	83.424	38	15	24	14	1	466	53.6	5.12	59.45	15
FALSE	High	Master Protein	P08779	Keratin, type I cytoskeletal 16 OS=Homo sapiens OX=9606 GN=KRT16 PE=1 SV=4	0	83.115	44	20	37	8	1	473	51.2	5.05	60.91	20
FALSE	High	Master Protein	Q15459	Splicing factor 3A subunit 1 OS=Homo sapiens OX=9606 GN=SF3A1 PE=1 SV=1	0	82.806	30	22	36	22	1	793	88.8	5.22	69.1	22
FALSE	High	Master Protein	Q9BUA3	Spindlin interactor and repressor of chromatin-binding protein OS=Homo sapiens OX=9606 GN=SPINDOC PE=1 SV=3	0	82.056	56	17	24	17	1	381	41	5.01	57.01	17
FALSE	High	Master Protein	Q6N021	Methylcytosine dioxygenase TET2 OS=Homo sapiens OX=9606 GN=TET2 PE=1 SV=3	0	81.683	20	27	34	27	1	2002	223.7	7.99	48.2	27
FALSE	High	Master Protein	P14678	Small nuclear ribonucleoprotein-associated proteins B and B' OS=Homo sapiens OX=9606 GN=SNRPB PE=1 SV=2	0	80.832	29	11	52	11	1	240	24.6	11.19	143.94	11
FALSE	High	Master Protein	Q02383	Semenogelin-2 OS=Homo sapiens OX=9606 GN=SEMG2 PE=1 SV=1	0	78.962	41	18	26	15	1	582	65.4	9.07	38.92	18
FALSE	High	Master Protein	P52272	Heterogeneous nuclear ribonucleoprotein M OS=Homo sapiens OX=9606 GN=HNRNPM PE=1 SV=3	0	78.076	30	18	25	18	1	730	77.5	8.7	66.42	18
FALSE	High	Master Protein	P36578	60S ribosomal protein L4 OS=Homo sapiens OX=9606 GN=RPL4 PE=1 SV=5	0	76.488	38	17	26	17	1	427	47.7	11.06	56.25	17
FALSE	High	Master Protein	O15397	Importin-8 OS=Homo sapiens OX=9606 GN=IPO8 PE=1 SV=2	0	75.889	16	15	27	15	1	1037	119.9	5.16	55.32	15
FALSE	High	Master Protein	P17844	Probable ATP-dependent RNA helicase DDX5 OS=Homo sapiens OX=9606 GN=DDX5 PE=1 SV=1	0	74.946	37	20	33	13	1	614	69.1	8.92	73.89	20
FALSE	High	Master Protein	P27708	CAD protein OS=Homo sapiens OX=9606 GN=CAD PE=1 SV=3	0	73.323	11	17	20	17	1	2225	242.8	6.46	47	17
FALSE	High	Master Protein	Q9Y294	Histone chaperone ASF1A OS=Homo sapiens OX=9606 GN=ASF1A PE=1 SV=1	0	72.941	70	6	66	6	1	204	23	4.41	266.72	6
FALSE	High	Master Protein	P68104	Elongation factor 1-alpha 1 OS=Homo sapiens OX=9606 GN=EEF1A1 PE=1 SV=1	0	72.108	42	15	34	15	1	462	50.1	9.01	75.52	15
FALSE	High	Master Protein	A5YKK6	CCR4-NOT transcription complex subunit 1 OS=Homo sapiens OX=9606 GN=CNOT1 PE=1 SV=2	0	71.805	11	20	24	20	1	2376	266.8	7.11	42.77	20
FALSE	High	Master Protein	P49321	Nuclear autoantigenic sperm protein OS=Homo sapiens OX=9606 GN=NASP PE=1 SV=2	0	70.521	21	9	54	9	1	788	85.2	4.3	175.83	9
FALSE	High	Master Protein	Q96I25	Splicing factor 45 OS=Homo sapiens OX=9606 GN=RBM17 PE=1 SV=1	0	69.989	43	15	24	15	1	401	44.9	5.97	44.95	15
FALSE	High	Master Protein	P05787	Keratin, type II cytoskeletal 8 OS=Homo sapiens OX=9606 GN=KRT8 PE=1 SV=7	0	68.825	38	18	33	14	1	483	53.7	5.59	63.18	18
FALSE	High	Master Protein	Q96N16	Janus kinase and microtubule-interacting protein 1 OS=Homo sapiens OX=9606 GN=JAKMIP1 PE=1 SV=1	0	68.331	33	19	26	19	1	626	73.2	6.1	42.31	19
FALSE	High	Master Protein	P12236	ADP/ATP translocase 3 OS=Homo sapiens OX=9606 GN=SLC25A6 PE=1 SV=4	0	67.594	45	17	25	1	1	298	32.8	9.74	44.84	17
FALSE	High	Master Protein	Q8IWI9	MAX gene-associated protein OS=Homo sapiens OX=9606 GN=MGA PE=1 SV=4	0	63.802	10	20	26	20	1	3065	336	6.9	35.55	20
FALSE	High	Master Protein	Q8TCU4	Alstrom syndrome protein 1 OS=Homo sapiens OX=9606 GN=ALMS1 PE=1 SV=4	0	63.072	8	18	22	18	1	4168	460.8	6.28	34.25	18
FALSE	High	Master Protein	P54105	Methylosome subunit pICln OS=Homo sapiens OX=9606 GN=CLNS1A PE=1 SV=1	0	61.951	56	7	53	7	1	237	26.2	4.11	153.02	7
FALSE	High	Master Protein	Q9HCK1	DBF4-type zinc finger-containing protein 2 OS=Homo sapiens OX=9606 GN=ZDBF2 PE=1 SV=3	0	61.879	9	15	22	15	1	2354	265.5	6.16	36.73	15
FALSE	High	Master Protein	P02538	Keratin, type II cytoskeletal 6A OS=Homo sapiens OX=9606 GN=KRT6A PE=1 SV=3	0	61.245	29	17	38	5	1	564	60	8	76.92	17
FALSE	High	Master Protein	Q15750	TGF-beta-activated kinase 1 and MAP3K7-binding protein 1 OS=Homo sapiens OX=9606 GN=TAB1 PE=1 SV=1	0	60.957	48	15	17	15	1	504	54.6	5.52	41.42	15
FALSE	High	Master Protein	Q3V6T2	Girdin OS=Homo sapiens OX=9606 GN=CCDC88A PE=1 SV=2	0	60.709	13	16	22	16	1	1871	215.9	6.21	32.5	16
FALSE	High	Master Protein	Q8NHQ1	Centrosomal protein of 70 kDa OS=Homo sapiens OX=9606 GN=CEP70 PE=1 SV=2	0	59.47	30	15	19	15	1	597	69.7	5.71	41.27	15
FALSE	High	Master Protein	Q06830	Peroxiredoxin-1 OS=Homo sapiens OX=9606 GN=PRDX1 PE=1 SV=1	0	59.103	68	12	24	10	1	199	22.1	8.13	54.28	12
FALSE	High	Master Protein	P05023	Sodium/potassium-transporting ATPase subunit alpha-1 OS=Homo sapiens OX=9606 GN=ATP1A1 PE=1 SV=1	0	59.067	19	17	19	17	1	1023	112.8	5.49	37.7	17
FALSE	High	Master Protein	Q9NX95	Syntabulin OS=Homo sapiens OX=9606 GN=SYBU PE=1 SV=2	0	58.87	44	14	20	14	1	663	72.3	6.25	39.97	14
FALSE	High	Master Protein	P16615	Sarcoplasmic/endoplasmic reticulum calcium ATPase 2 OS=Homo sapiens OX=9606 GN=ATP2A2 PE=1 SV=1	0	57.907	16	15	20	15	1	1042	114.7	5.34	41.92	15
FALSE	High	Master Protein	Q9P1Y5	Calmodulin-regulated spectrin-associated protein 3 OS=Homo sapiens OX=9606 GN=CAMSAP3 PE=1 SV=2	0	56.197	21	16	20	16	1	1249	134.7	8.35	42.07	16
FALSE	High	Master Protein	O75688	Protein phosphatase 1B OS=Homo sapiens OX=9606 GN=PPM1B PE=1 SV=1	0	55.29	33	12	22	11	1	479	52.6	5.05	52.29	12
FALSE	High	Master Protein	Q8TEX9	Importin-4 OS=Homo sapiens OX=9606 GN=IPO4 PE=1 SV=2	0	54.909	13	9	12	9	1	1081	118.6	4.96	35.4	9
FALSE	High	Master Protein	P04279	Semenogelin-1 OS=Homo sapiens OX=9606 GN=SEMG1 PE=1 SV=2	0	53.927	41	13	20	10	1	462	52.1	9.29	31.37	13
FALSE	High	Master Protein	P21333	Filamin-A OS=Homo sapiens OX=9606 GN=FLNA PE=1 SV=4	0	53.517	11	18	23	18	1	2647	280.6	6.06	26.05	18
FALSE	High	Master Protein	O43167	Zinc finger and BTB domain-containing protein 24 OS=Homo sapiens OX=9606 GN=ZBTB24 PE=1 SV=2	0	53.277	22	13	23	13	1	697	78.2	7.61	27.29	13
FALSE	High	Master Protein	O00159	Unconventional myosin-Ic OS=Homo sapiens OX=9606 GN=MYO1C PE=1 SV=4	0	52.668	18	15	18	15	1	1063	121.6	9.41	29.21	15
FALSE	High	Master Protein	Q9NZI8	Insulin-like growth factor 2 mRNA-binding protein 1 OS=Homo sapiens OX=9606 GN=IGF2BP1 PE=1 SV=2	0	52.153	24	11	17	10	1	577	63.4	9.2	33.68	11
FALSE	High	Master Protein	P12235	ADP/ATP translocase 1 OS=Homo sapiens OX=9606 GN=SLC25A4 PE=1 SV=4	0	51.989	31	12	20	1	1	298	33	9.76	35.84	12
FALSE	High	Master Protein	Q07955	Serine/arginine-rich splicing factor 1 OS=Homo sapiens OX=9606 GN=SRSF1 PE=1 SV=2	0	51.563	46	11	38	11	1	248	27.7	10.36	63.51	11
FALSE	High	Master Protein	P61978	Heterogeneous nuclear ribonucleoprotein K OS=Homo sapiens OX=9606 GN=HNRNPK PE=1 SV=1	0	51.276	29	11	29	11	1	463	50.9	5.54	44.61	11
FALSE	High	Master Protein	Q13162	Peroxiredoxin-4 OS=Homo sapiens OX=9606 GN=PRDX4 PE=1 SV=1	0	51.222	43	9	14	8	1	271	30.5	6.29	38.19	9
FALSE	High	Master Protein	O14654	Insulin receptor substrate 4 OS=Homo sapiens OX=9606 GN=IRS4 PE=1 SV=1	0	50.621	19	15	21	15	1	1257	133.7	8.44	26.68	15
FALSE	High	Master Protein	P27635	60S ribosomal protein L10 OS=Homo sapiens OX=9606 GN=RPL10 PE=1 SV=4	0	49.798	53	12	18	12	1	214	24.6	10.08	40.23	12
FALSE	High	Master Protein	P31943	Heterogeneous nuclear ribonucleoprotein H OS=Homo sapiens OX=9606 GN=HNRNPH1 PE=1 SV=4	0	49.656	27	9	20	8	1	449	49.2	6.3	43.8	9
FALSE	High	Master Protein	Q9Y657	Spindlin-1 OS=Homo sapiens OX=9606 GN=SPIN1 PE=1 SV=3	0	49.388	47	8	13	5	1	262	29.6	6.96	48.49	8
FALSE	High	Master Protein	O43318	Mitogen-activated protein kinase kinase kinase 7 OS=Homo sapiens OX=9606 GN=MAP3K7 PE=1 SV=1	0	48.941	31	14	16	14	1	606	67.2	7.11	25.27	14
FALSE	High	Master Protein	Q14257	Reticulocalbin-2 OS=Homo sapiens OX=9606 GN=RCN2 PE=1 SV=1	0	48.679	32	8	10	8	1	317	36.9	4.4	36.04	8
FALSE	High	Master Protein	Q15942	Zyxin OS=Homo sapiens OX=9606 GN=ZYX PE=1 SV=1	0	48.495	32	11	23	11	1	572	61.2	6.67	68.69	11
FALSE	High	Master Protein	Q08378	Golgin subfamily A member 3 OS=Homo sapiens OX=9606 GN=GOLGA3 PE=1 SV=2	0	48.18	13	14	18	14	1	1498	167.3	5.44	24.86	14
FALSE	High	Master Protein	Q9NYL9	Tropomodulin-3 OS=Homo sapiens OX=9606 GN=TMOD3 PE=1 SV=1	0	48.099	44	10	17	10	1	352	39.6	5.19	40.1	10
FALSE	High	Master Protein	Q15233	Non-POU domain-containing octamer-binding protein OS=Homo sapiens OX=9606 GN=NONO PE=1 SV=4	0	47.862	28	12	16	12	1	471	54.2	8.95	24.34	12
FALSE	High	Master Protein	Q8WXF1	Paraspeckle component 1 OS=Homo sapiens OX=9606 GN=PSPC1 PE=1 SV=1	0	47.17	22	8	13	8	1	523	58.7	6.67	31.59	8
FALSE	High	Master Protein	P61247	40S ribosomal protein S3a OS=Homo sapiens OX=9606 GN=RPS3A PE=1 SV=2	0	46.504	41	10	18	10	1	264	29.9	9.73	30.84	10
FALSE	High	Master Protein	Q9UJS0	Calcium-binding mitochondrial carrier protein Aralar2 OS=Homo sapiens OX=9606 GN=SLC25A13 PE=1 SV=2	0	46.441	26	12	14	10	1	675	74.1	8.62	37.81	12
FALSE	High	Master Protein	Q8WWY3	U4/U6 small nuclear ribonucleoprotein Prp31 OS=Homo sapiens OX=9606 GN=PRPF31 PE=1 SV=2	0	46.315	32	12	15	12	1	499	55.4	5.78	40.26	12
FALSE	High	Master Protein	Q99873	Protein arginine N-methyltransferase 1 OS=Homo sapiens OX=9606 GN=PRMT1 PE=1 SV=3	0	45.731	33	9	14	9	1	371	42.4	5.35	35.3	9
FALSE	High	Master Protein	P52597	Heterogeneous nuclear ribonucleoprotein F OS=Homo sapiens OX=9606 GN=HNRNPF PE=1 SV=3	0	44.925	32	8	13	7	1	415	45.6	5.58	24.31	8
FALSE	High	Master Protein	P10644	cAMP-dependent protein kinase type I-alpha regulatory subunit OS=Homo sapiens OX=9606 GN=PRKAR1A PE=1 SV=1	0	44.599	31	9	14	9	1	381	43	5.35	32.75	9
FALSE	High	Master Protein	Q16769	Glutaminyl-peptide cyclotransferase OS=Homo sapiens OX=9606 GN=QPCT PE=1 SV=1	0	44.414	36	9	12	9	1	361	40.9	6.61	26.72	9
FALSE	High	Master Protein	Q8IX12	Cell division cycle and apoptosis regulator protein 1 OS=Homo sapiens OX=9606 GN=CCAR1 PE=1 SV=2	0	44.23	19	13	14	13	1	1150	132.7	5.76	26.66	13
FALSE	High	Master Protein	O15294	UDP-N-acetylglucosamine--peptide N-acetylglucosaminyltransferase 110 kDa subunit OS=Homo sapiens OX=9606 GN=OGT PE=1 SV=3	0	44.168	17	12	18	12	1	1046	116.9	6.7	24.05	12
FALSE	High	Master Protein	P62241	40S ribosomal protein S8 OS=Homo sapiens OX=9606 GN=RPS8 PE=1 SV=2	0	43.489	46	8	13	8	1	208	24.2	10.32	31.57	8
FALSE	High	Master Protein	P05387	60S acidic ribosomal protein P2 OS=Homo sapiens OX=9606 GN=RPLP2 PE=1 SV=1	0	43.275	74	6	11	6	1	115	11.7	4.54	32.89	6
FALSE	High	Master Protein	Q16629	Serine/arginine-rich splicing factor 7 OS=Homo sapiens OX=9606 GN=SRSF7 PE=1 SV=1	0	43.238	37	9	13	8	1	238	27.4	11.82	35.69	9
FALSE	High	Master Protein	P10809	60 kDa heat shock protein, mitochondrial OS=Homo sapiens OX=9606 GN=HSPD1 PE=1 SV=2	0	43.114	23	9	10	9	1	573	61	5.87	31.75	9
FALSE	High	Master Protein	Q86UE8	Serine/threonine-protein kinase tousled-like 2 OS=Homo sapiens OX=9606 GN=TLK2 PE=1 SV=2	0	42.565	16	8	10	6	1	772	87.6	8.41	27.97	8
FALSE	High	Master Protein	P62753	40S ribosomal protein S6 OS=Homo sapiens OX=9606 GN=RPS6 PE=1 SV=1	0	42.225	23	7	12	7	1	249	28.7	10.84	31.64	7
FALSE	High	Master Protein	Q00325	Phosphate carrier protein, mitochondrial OS=Homo sapiens OX=9606 GN=SLC25A3 PE=1 SV=2	0	42.061	32	11	26	11	1	362	40.1	9.38	48.8	11
FALSE	High	Master Protein	P62995	Transformer-2 protein homolog beta OS=Homo sapiens OX=9606 GN=TRA2B PE=1 SV=1	0	41.562	31	8	12	8	1	288	33.6	11.25	31.39	8
FALSE	High	Master Protein	Q8N5C8	TGF-beta-activated kinase 1 and MAP3K7-binding protein 3 OS=Homo sapiens OX=9606 GN=TAB3 PE=1 SV=3	0	41.283	26	11	15	11	1	712	78.6	8.54	21.89	11
FALSE	High	Master Protein	P84090	Enhancer of rudimentary homolog OS=Homo sapiens OX=9606 GN=ERH PE=1 SV=1	0	40.403	46	7	33	7	1	104	12.3	5.92	78.71	7
FALSE	High	Master Protein	P25398	40S ribosomal protein S12 OS=Homo sapiens OX=9606 GN=RPS12 PE=1 SV=3	0	39.985	58	6	17	6	1	132	14.5	7.21	48.29	6
FALSE	High	Master Protein	Q12874	Splicing factor 3A subunit 3 OS=Homo sapiens OX=9606 GN=SF3A3 PE=1 SV=1	0	39.919	25	9	12	9	1	501	58.8	5.38	32.14	9
FALSE	High	Master Protein	P78527	DNA-dependent protein kinase catalytic subunit OS=Homo sapiens OX=9606 GN=PRKDC PE=1 SV=3	0	39.8	4	14	17	14	1	4128	468.8	7.12	13.61	14
FALSE	High	Master Protein	P52907	F-actin-capping protein subunit alpha-1 OS=Homo sapiens OX=9606 GN=CAPZA1 PE=1 SV=3	0	38.783	45	6	11	5	1	286	32.9	5.69	31.63	6
FALSE	High	Master Protein	P16989	Y-box-binding protein 3 OS=Homo sapiens OX=9606 GN=YBX3 PE=1 SV=4	0	38.301	20	4	8	2	1	372	40.1	9.77	25.44	4
FALSE	High	Master Protein	Q5SZK8	FRAS1-related extracellular matrix protein 2 OS=Homo sapiens OX=9606 GN=FREM2 PE=1 SV=2	0	38.056	6	13	16	13	1	3169	350.9	5.03	14.34	13
FALSE	High	Master Protein	P63173	60S ribosomal protein L38 OS=Homo sapiens OX=9606 GN=RPL38 PE=1 SV=2	0	37.754	57	5	15	5	1	70	8.2	10.1	35.41	5
FALSE	High	Master Protein	Q15428	Splicing factor 3A subunit 2 OS=Homo sapiens OX=9606 GN=SF3A2 PE=1 SV=2	0	37.586	17	6	10	6	1	464	49.2	9.64	19.93	6
FALSE	High	Master Protein	P07900	Heat shock protein HSP 90-alpha OS=Homo sapiens OX=9606 GN=HSP90AA1 PE=1 SV=5	0	36.744	17	10	16	5	1	732	84.6	5.02	22.77	10
FALSE	High	Master Protein	P62829	60S ribosomal protein L23 OS=Homo sapiens OX=9606 GN=RPL23 PE=1 SV=1	0	36.47	54	8	15	8	1	140	14.9	10.51	33.49	8
FALSE	High	Master Protein	P18621	60S ribosomal protein L17 OS=Homo sapiens OX=9606 GN=RPL17 PE=1 SV=3	0	36.388	51	9	13	9	1	184	21.4	10.17	28.47	9
FALSE	High	Master Protein	P62263	40S ribosomal protein S14 OS=Homo sapiens OX=9606 GN=RPS14 PE=1 SV=3	0	36.094	42	8	14	8	1	151	16.3	10.05	30.15	8
FALSE	High	Master Protein	Q09028	Histone-binding protein RBBP4 OS=Homo sapiens OX=9606 GN=RBBP4 PE=1 SV=3	0	35.337	38	8	9	5	1	425	47.6	4.89	24.43	8
FALSE	High	Master Protein	P15880	40S ribosomal protein S2 OS=Homo sapiens OX=9606 GN=RPS2 PE=1 SV=2	0	34.389	34	9	19	9	1	293	31.3	10.24	34.2	9
FALSE	High	Master Protein	P62979	Ubiquitin-40S ribosomal protein S27a OS=Homo sapiens OX=9606 GN=RPS27A PE=1 SV=2	0	34.074	49	6	11	6	1	156	18	9.64	23.44	6
FALSE	High	Master Protein	P39019	40S ribosomal protein S19 OS=Homo sapiens OX=9606 GN=RPS19 PE=1 SV=2	0	33.791	37	8	17	8	1	145	16.1	10.32	30.06	8
FALSE	High	Master Protein	P43243	Matrin-3 OS=Homo sapiens OX=9606 GN=MATR3 PE=1 SV=2	0	33.447	17	10	12	10	1	847	94.6	6.25	20.21	10
FALSE	High	Master Protein	Q86YZ3	Hornerin OS=Homo sapiens OX=9606 GN=HRNR PE=1 SV=2	0	32.822	10	7	12	7	1	2850	282.2	10.04	16.42	7
FALSE	High	Master Protein	O43852	Calumenin OS=Homo sapiens OX=9606 GN=CALU PE=1 SV=2	0	32.739	28	4	9	4	1	315	37.1	4.64	19.23	4
FALSE	High	Master Protein	P08238	Heat shock protein HSP 90-beta OS=Homo sapiens OX=9606 GN=HSP90AB1 PE=1 SV=4	0	32.571	14	8	12	3	1	724	83.2	5.03	18.36	8
FALSE	High	Master Protein	P67809	Nuclease-sensitive element-binding protein 1 OS=Homo sapiens OX=9606 GN=YBX1 PE=1 SV=3	0	32.325	34	6	9	4	1	324	35.9	9.88	23.66	6
FALSE	High	Master Protein	Q96DG6	Carboxymethylenebutenolidase homolog OS=Homo sapiens OX=9606 GN=CMBL PE=1 SV=1	0	32.225	39	9	13	9	1	245	28	7.18	18.68	9
FALSE	High	Master Protein	P62136	Serine/threonine-protein phosphatase PP1-alpha catalytic subunit OS=Homo sapiens OX=9606 GN=PPP1CA PE=1 SV=1	0	31.587	25	7	12	7	1	330	37.5	6.33	18.39	7
FALSE	High	Master Protein	P02768	Serum albumin OS=Homo sapiens OX=9606 GN=ALB PE=1 SV=2	0	30.861	11	8	28	8	1	609	69.3	6.28	65.16	8
FALSE	High	Master Protein	Q9NVI7	ATPase family AAA domain-containing protein 3A OS=Homo sapiens OX=9606 GN=ATAD3A PE=1 SV=2	0	30.555	15	9	9	6	1	634	71.3	8.98	15.45	9
FALSE	High	Master Protein	Q9UHB6	LIM domain and actin-binding protein 1 OS=Homo sapiens OX=9606 GN=LIMA1 PE=1 SV=1	0	30.317	15	8	12	8	1	759	85.2	6.84	15.92	8
FALSE	High	Master Protein	Q13263	Transcription intermediary factor 1-beta OS=Homo sapiens OX=9606 GN=TRIM28 PE=1 SV=5	0	30.013	17	7	9	7	1	835	88.5	5.77	11.25	7
FALSE	High	Master Protein	P38159	RNA-binding motif protein, X chromosome OS=Homo sapiens OX=9606 GN=RBMX PE=1 SV=3	0	29.903	16	6	12	6	1	391	42.3	10.05	22.99	6
FALSE	High	Master Protein	O00571	ATP-dependent RNA helicase DDX3X OS=Homo sapiens OX=9606 GN=DDX3X PE=1 SV=3	0	29.617	17	9	10	8	1	662	73.2	7.18	17.32	9
FALSE	High	Master Protein	P47756	F-actin-capping protein subunit beta OS=Homo sapiens OX=9606 GN=CAPZB PE=1 SV=4	0	29.497	28	8	12	8	1	277	31.3	5.59	28.27	8
FALSE	High	Master Protein	P26373	60S ribosomal protein L13 OS=Homo sapiens OX=9606 GN=RPL13 PE=1 SV=4	0	29.041	29	8	12	8	1	211	24.2	11.65	25.54	8
FALSE	High	Master Protein	P83369	U7 snRNA-associated Sm-like protein LSm11 OS=Homo sapiens OX=9606 GN=LSM11 PE=1 SV=2	0	28.771	21	7	10	7	1	360	39.5	10.99	23.39	7
FALSE	High	Master Protein	P13674	Prolyl 4-hydroxylase subunit alpha-1 OS=Homo sapiens OX=9606 GN=P4HA1 PE=1 SV=2	0	28.146	16	8	10	8	1	534	61	6.01	17.5	8
FALSE	High	Master Protein	Q13043	Serine/threonine-protein kinase 4 OS=Homo sapiens OX=9606 GN=STK4 PE=1 SV=2	0	27.993	22	8	11	6	1	487	55.6	5.07	19.47	8
FALSE	High	Master Protein	Q9Y2J2	Band 4.1-like protein 3 OS=Homo sapiens OX=9606 GN=EPB41L3 PE=1 SV=2	0	27.982	11	8	10	7	1	1087	120.6	5.19	18.24	8
FALSE	High	Master Protein	P62424	60S ribosomal protein L7a OS=Homo sapiens OX=9606 GN=RPL7A PE=1 SV=2	0	27.814	34	9	12	8	1	266	30	10.61	24.36	9
FALSE	High	Master Protein	Q12872	Splicing factor, suppressor of white-apricot homolog OS=Homo sapiens OX=9606 GN=SFSWAP PE=1 SV=3	0	27.707	10	8	10	8	1	951	104.8	8.05	12.7	8
FALSE	High	Master Protein	P05783	Keratin, type I cytoskeletal 18 OS=Homo sapiens OX=9606 GN=KRT18 PE=1 SV=2	0	27.651	28	8	11	7	1	430	48	5.45	20.38	8
FALSE	High	Master Protein	Q15365	Poly(rC)-binding protein 1 OS=Homo sapiens OX=9606 GN=PCBP1 PE=1 SV=2	0	27.236	33	7	11	7	1	356	37.5	7.09	13.94	7
FALSE	High	Master Protein	P23396	40S ribosomal protein S3 OS=Homo sapiens OX=9606 GN=RPS3 PE=1 SV=2	0	27.132	40	8	16	8	1	243	26.7	9.66	31.54	8
FALSE	High	Master Protein	P62280	40S ribosomal protein S11 OS=Homo sapiens OX=9606 GN=RPS11 PE=1 SV=3	0	27.066	44	8	11	8	1	158	18.4	10.3	9.01	8
FALSE	High	Master Protein	Q16875	6-phosphofructo-2-kinase/fructose-2,6-bisphosphatase 3 OS=Homo sapiens OX=9606 GN=PFKFB3 PE=1 SV=1	0	26.849	22	9	11	9	1	520	59.6	8.21	13.22	9
FALSE	High	Master Protein	Q96HS1	Serine/threonine-protein phosphatase PGAM5, mitochondrial OS=Homo sapiens OX=9606 GN=PGAM5 PE=1 SV=2	0	26.536	39	9	12	9	1	289	32	8.68	15.73	9
FALSE	High	Master Protein	P42677	40S ribosomal protein S27 OS=Homo sapiens OX=9606 GN=RPS27 PE=1 SV=3	0	25.861	42	5	10	5	1	84	9.5	9.45	20.72	5
FALSE	High	Master Protein	P62314	Small nuclear ribonucleoprotein Sm D1 OS=Homo sapiens OX=9606 GN=SNRPD1 PE=1 SV=1	0	25.662	37	4	11	4	1	119	13.3	11.56	28.7	4
FALSE	High	Master Protein	P60891	Ribose-phosphate pyrophosphokinase 1 OS=Homo sapiens OX=9606 GN=PRPS1 PE=1 SV=2	0	25.268	20	5	6	5	1	318	34.8	6.98	10.2	5
FALSE	High	Master Protein	P19013	Keratin, type II cytoskeletal 4 OS=Homo sapiens OX=9606 GN=KRT4 PE=1 SV=4	0	25.257	15	7	13	4	1	534	57.3	6.61	31.18	7
FALSE	High	Master Protein	P46777	60S ribosomal protein L5 OS=Homo sapiens OX=9606 GN=RPL5 PE=1 SV=3	0	25.158	34	8	11	8	1	297	34.3	9.72	15.33	8
FALSE	High	Master Protein	P0CG39	POTE ankyrin domain family member J OS=Homo sapiens OX=9606 GN=POTEJ PE=3 SV=1	0	25.001	6	6	12	1	1	1038	117.3	5.97	21.97	6
FALSE	High	Master Protein	P06576	ATP synthase subunit beta, mitochondrial OS=Homo sapiens OX=9606 GN=ATP5F1B PE=1 SV=3	0	24.896	16	5	6	5	1	529	56.5	5.4	16.87	5
FALSE	High	Master Protein	P13646	Keratin, type I cytoskeletal 13 OS=Homo sapiens OX=9606 GN=KRT13 PE=1 SV=4	0	24.635	17	7	11	4	1	458	49.6	4.96	18.28	7
FALSE	High	Master Protein	P50402	Emerin OS=Homo sapiens OX=9606 GN=EMD PE=1 SV=1	0	24.489	31	7	11	7	1	254	29	5.5	10.78	7
FALSE	High	Master Protein	P16402	Histone H1.3 OS=Homo sapiens OX=9606 GN=HIST1H1D PE=1 SV=2	0	24.237	20	5	11	5	1	221	22.3	11.02	23.87	5
FALSE	High	Master Protein	P62917	60S ribosomal protein L8 OS=Homo sapiens OX=9606 GN=RPL8 PE=1 SV=2	0	24.089	23	6	9	6	1	257	28	11.03	18.4	6
FALSE	High	Master Protein	Q9NVP2	Histone chaperone ASF1B OS=Homo sapiens OX=9606 GN=ASF1B PE=1 SV=1	0	23.529	50	4	19	4	1	202	22.4	4.56	66.07	4
FALSE	High	Master Protein	Q9BWJ5	Splicing factor 3B subunit 5 OS=Homo sapiens OX=9606 GN=SF3B5 PE=1 SV=1	0	23.432	56	4	7	4	1	86	10.1	6.35	14.28	4
FALSE	High	Master Protein	Q7RTV0	PHD finger-like domain-containing protein 5A OS=Homo sapiens OX=9606 GN=PHF5A PE=1 SV=1	0	23.357	55	6	11	6	1	110	12.4	8.41	19.35	6
FALSE	High	Master Protein	Q96PU8	Protein quaking OS=Homo sapiens OX=9606 GN=QKI PE=1 SV=1	0	23.341	30	7	8	7	1	341	37.6	8.56	16.79	7
FALSE	High	Master Protein	P05386	60S acidic ribosomal protein P1 OS=Homo sapiens OX=9606 GN=RPLP1 PE=1 SV=1	0	23.322	52	2	3	2	1	114	11.5	4.32	18.44	2
FALSE	High	Master Protein	P62701	40S ribosomal protein S4, X isoform OS=Homo sapiens OX=9606 GN=RPS4X PE=1 SV=2	0	22.512	29	8	10	8	1	263	29.6	10.15	11.42	8
FALSE	High	Master Protein	O95785	Protein Wiz OS=Homo sapiens OX=9606 GN=WIZ PE=1 SV=2	0	22.292	7	7	8	7	1	1651	178.6	6.86	9.31	7
FALSE	High	Master Protein	P15924	Desmoplakin OS=Homo sapiens OX=9606 GN=DSP PE=1 SV=3	0	22.176	4	9	11	9	1	2871	331.6	6.81	12.78	9
FALSE	High	Master Protein	P62750	60S ribosomal protein L23a OS=Homo sapiens OX=9606 GN=RPL23A PE=1 SV=1	0	21.908	42	6	8	6	1	156	17.7	10.45	12.02	6
FALSE	High	Master Protein	Q03393	6-pyruvoyl tetrahydrobiopterin synthase OS=Homo sapiens OX=9606 GN=PTS PE=1 SV=1	0	21.427	56	6	10	6	1	145	16.4	6.68	19.08	6
FALSE	High	Master Protein	Q00839	Heterogeneous nuclear ribonucleoprotein U OS=Homo sapiens OX=9606 GN=HNRNPU PE=1 SV=6	0	21.117	9	6	8	5	1	825	90.5	6	7.24	6
FALSE	High	Master Protein	P14923	Junction plakoglobin OS=Homo sapiens OX=9606 GN=JUP PE=1 SV=3	0	21.086	12	6	6	6	1	745	81.7	6.14	13.31	6
FALSE	High	Master Protein	Q9UKI8	Serine/threonine-protein kinase tousled-like 1 OS=Homo sapiens OX=9606 GN=TLK1 PE=1 SV=2	0	20.643	5	3	6	1	1	766	86.6	8.72	18.32	3
FALSE	High	Master Protein	P62318	Small nuclear ribonucleoprotein Sm D3 OS=Homo sapiens OX=9606 GN=SNRPD3 PE=1 SV=1	0	20.61	41	3	6	3	1	126	13.9	10.32	21.16	3
FALSE	High	Master Protein	P25705	ATP synthase subunit alpha, mitochondrial OS=Homo sapiens OX=9606 GN=ATP5F1A PE=1 SV=1	0	20.482	15	7	9	7	1	553	59.7	9.13	10.46	7
FALSE	High	Master Protein	Q4VXU2	Polyadenylate-binding protein 1-like OS=Homo sapiens OX=9606 GN=PABPC1L PE=2 SV=1	0	20.4	9	7	14	1	1	614	68.3	8.87	27.44	7
FALSE	High	Master Protein	P53007	Tricarboxylate transport protein, mitochondrial OS=Homo sapiens OX=9606 GN=SLC25A1 PE=1 SV=2	0	20.103	24	7	7	7	1	311	34	9.89	9.83	7
FALSE	High	Master Protein	O00425	Insulin-like growth factor 2 mRNA-binding protein 3 OS=Homo sapiens OX=9606 GN=IGF2BP3 PE=1 SV=2	0	19.652	12	6	7	3	1	579	63.7	8.87	8.71	6
FALSE	High	Master Protein	Q8IYB3	Serine/arginine repetitive matrix protein 1 OS=Homo sapiens OX=9606 GN=SRRM1 PE=1 SV=2	0	19.064	7	4	6	4	1	904	102.3	11.84	12.55	4
FALSE	High	Master Protein	Q96PK6	RNA-binding protein 14 OS=Homo sapiens OX=9606 GN=RBM14 PE=1 SV=2	0	19.007	13	6	9	6	1	669	69.4	9.67	11.23	6
FALSE	High	Master Protein	O95831	Apoptosis-inducing factor 1, mitochondrial OS=Homo sapiens OX=9606 GN=AIFM1 PE=1 SV=1	0	18.818	14	6	7	6	1	613	66.9	8.95	10.92	6
FALSE	High	Master Protein	Q13247	Serine/arginine-rich splicing factor 6 OS=Homo sapiens OX=9606 GN=SRSF6 PE=1 SV=2	0	18.812	14	6	8	4	1	344	39.6	11.43	9.58	6
FALSE	High	Master Protein	P42167	Lamina-associated polypeptide 2, isoforms beta/gamma OS=Homo sapiens OX=9606 GN=TMPO PE=1 SV=2	0	18.782	23	6	7	6	1	454	50.6	9.38	14.76	6
FALSE	High	Master Protein	Q5JUX0	Spindlin-3 OS=Homo sapiens OX=9606 GN=SPIN3 PE=1 SV=1	0	18.659	21	4	5	1	1	258	29.2	6.8	13.24	4
FALSE	High	Master Protein	P04844	Dolichyl-diphosphooligosaccharide--protein glycosyltransferase subunit 2 OS=Homo sapiens OX=9606 GN=RPN2 PE=1 SV=3	0	18.642	11	3	3	3	1	631	69.2	5.69	13.04	3
FALSE	High	Master Protein	O75494	Serine/arginine-rich splicing factor 10 OS=Homo sapiens OX=9606 GN=SRSF10 PE=1 SV=1	0	18.46	24	4	6	4	1	262	31.3	11.27	16.65	4
FALSE	High	Master Protein	Q02413	Desmoglein-1 OS=Homo sapiens OX=9606 GN=DSG1 PE=1 SV=2	0	18.239	6	4	5	4	1	1049	113.7	5.03	11.08	4
FALSE	High	Master Protein	O00268	Transcription initiation factor TFIID subunit 4 OS=Homo sapiens OX=9606 GN=TAF4 PE=1 SV=2	0	18.166	9	5	5	5	1	1085	110	9.94	10.02	5
FALSE	High	Master Protein	P46782	40S ribosomal protein S5 OS=Homo sapiens OX=9606 GN=RPS5 PE=1 SV=4	0	18.152	16	3	5	3	1	204	22.9	9.72	10.27	3
FALSE	High	Master Protein	Q8IWY9	Codanin-1 OS=Homo sapiens OX=9606 GN=CDAN1 PE=1 SV=4	0	18.134	3	2	7	2	1	1227	134	6.77	22.93	2
FALSE	High	Master Protein	P83731	60S ribosomal protein L24 OS=Homo sapiens OX=9606 GN=RPL24 PE=1 SV=1	0	17.828	34	6	9	6	1	157	17.8	11.25	11.51	6
FALSE	High	Master Protein	Q02543	60S ribosomal protein L18a OS=Homo sapiens OX=9606 GN=RPL18A PE=1 SV=2	0	17.815	39	8	11	8	1	176	20.7	10.71	6.7	8
FALSE	High	Master Protein	P62906	60S ribosomal protein L10a OS=Homo sapiens OX=9606 GN=RPL10A PE=1 SV=2	0	17.67	31	6	10	6	1	217	24.8	9.94	6.74	6
FALSE	High	Master Protein	Q16891	MICOS complex subunit MIC60 OS=Homo sapiens OX=9606 GN=IMMT PE=1 SV=1	0	17.646	9	5	5	5	1	758	83.6	6.48	12.12	5
FALSE	High	Master Protein	P62937	Peptidyl-prolyl cis-trans isomerase A OS=Homo sapiens OX=9606 GN=PPIA PE=1 SV=2	0	17.443	25	3	4	3	1	165	18	7.81	10.74	3
FALSE	High	Master Protein	Q9ULV0	Unconventional myosin-Vb OS=Homo sapiens OX=9606 GN=MYO5B PE=1 SV=3	0	17.279	3	5	5	5	1	1848	213.5	7.2	9.94	5
FALSE	High	Master Protein	Q92804	TATA-binding protein-associated factor 2N OS=Homo sapiens OX=9606 GN=TAF15 PE=1 SV=1	0	17.276	8	3	5	3	1	592	61.8	8.02	12.89	3
FALSE	High	Master Protein	Q14498	RNA-binding protein 39 OS=Homo sapiens OX=9606 GN=RBM39 PE=1 SV=2	0	17.225	11	4	4	4	1	530	59.3	10.1	11.55	4
FALSE	High	Master Protein	Q5T749	Keratinocyte proline-rich protein OS=Homo sapiens OX=9606 GN=KPRP PE=1 SV=1	0	17.175	18	6	6	6	1	579	64.1	8.27	5.73	6
FALSE	High	Master Protein	P31689	DnaJ homolog subfamily A member 1 OS=Homo sapiens OX=9606 GN=DNAJA1 PE=1 SV=2	0	17.058	16	4	6	4	1	397	44.8	7.08	8.61	4
FALSE	High	Master Protein	Q07020	60S ribosomal protein L18 OS=Homo sapiens OX=9606 GN=RPL18 PE=1 SV=2	0	16.995	28	4	8	4	1	188	21.6	11.72	14.71	4
FALSE	High	Master Protein	P35611	Alpha-adducin OS=Homo sapiens OX=9606 GN=ADD1 PE=1 SV=2	0	16.937	11	5	6	5	1	737	80.9	5.83	8.91	5
FALSE	High	Master Protein	Q02878	60S ribosomal protein L6 OS=Homo sapiens OX=9606 GN=RPL6 PE=1 SV=3	0	16.426	17	4	6	4	1	288	32.7	10.58	11.91	4
FALSE	High	Master Protein	P46776	60S ribosomal protein L27a OS=Homo sapiens OX=9606 GN=RPL27A PE=1 SV=2	0	16.396	24	3	9	3	1	148	16.6	11	16.19	3
FALSE	High	Master Protein	P04439	HLA class I histocompatibility antigen, A-3 alpha chain OS=Homo sapiens OX=9606 GN=HLA-A PE=1 SV=2	0	16.312	18	4	5	3	1	365	40.8	6	7.96	4
FALSE	High	Master Protein	P62805	Histone H4 OS=Homo sapiens OX=9606 GN=HIST1H4A PE=1 SV=2	0	16.23	46	4	7	4	1	103	11.4	11.36	12.23	4
FALSE	High	Master Protein	P62851	40S ribosomal protein S25 OS=Homo sapiens OX=9606 GN=RPS25 PE=1 SV=1	0	16.21	26	4	10	4	1	125	13.7	10.11	17.86	4
FALSE	High	Master Protein	P84243	Histone H3.3 OS=Homo sapiens OX=9606 GN=H3F3A PE=1 SV=2	0	16.117	24	1	2	1	1	136	15.3	11.27	15.28	1
FALSE	High	Master Protein	P62269	40S ribosomal protein S18 OS=Homo sapiens OX=9606 GN=RPS18 PE=1 SV=3	0	15.964	26	6	8	6	1	152	17.7	10.99	9.63	6
FALSE	High	Master Protein	A0A075B6S2	Immunoglobulin kappa variable 2D-29 OS=Homo sapiens OX=9606 GN=IGKV2D-29 PE=3 SV=1	0	15.944	17	3	6	2	1	120	13.1	7.12	17.09	3
FALSE	High	Master Protein	P61254	60S ribosomal protein L26 OS=Homo sapiens OX=9606 GN=RPL26 PE=1 SV=1	0	15.92	32	6	10	6	1	145	17.2	10.55	11.28	6
FALSE	High	Master Protein	Q16576	Histone-binding protein RBBP7 OS=Homo sapiens OX=9606 GN=RBBP7 PE=1 SV=1	0	15.809	19	5	5	2	1	425	47.8	5.05	9.93	5
FALSE	High	Master Protein	P23381	Tryptophan--tRNA ligase, cytoplasmic OS=Homo sapiens OX=9606 GN=WARS PE=1 SV=2	0	15.682	15	4	6	4	1	471	53.1	6.23	9.48	4
FALSE	High	Master Protein	P14866	Heterogeneous nuclear ribonucleoprotein L OS=Homo sapiens OX=9606 GN=HNRNPL PE=1 SV=2	0	15.507	9	4	4	4	1	589	64.1	8.22	7.32	4
FALSE	High	Master Protein	P81605	Dermcidin OS=Homo sapiens OX=9606 GN=DCD PE=1 SV=2	0	15.428	25	2	7	2	1	110	11.3	6.54	16.17	2
FALSE	High	Master Protein	P84098	60S ribosomal protein L19 OS=Homo sapiens OX=9606 GN=RPL19 PE=1 SV=1	0	15.41	19	5	7	5	1	196	23.5	11.47	11.46	5
FALSE	High	Master Protein	P46781	40S ribosomal protein S9 OS=Homo sapiens OX=9606 GN=RPS9 PE=1 SV=3	0	15.385	29	7	8	7	1	194	22.6	10.65	10.73	7
FALSE	High	Master Protein	P46783	40S ribosomal protein S10 OS=Homo sapiens OX=9606 GN=RPS10 PE=1 SV=1	0	15.377	24	3	5	3	1	165	18.9	10.15	12.78	3
FALSE	High	Master Protein	Q14692	Ribosome biogenesis protein BMS1 homolog OS=Homo sapiens OX=9606 GN=BMS1 PE=1 SV=1	0	15.353	4	4	4	4	1	1282	145.7	6.44	8.95	4
FALSE	High	Master Protein	O43390	Heterogeneous nuclear ribonucleoprotein R OS=Homo sapiens OX=9606 GN=HNRNPR PE=1 SV=1	0	15.266	8	4	6	2	1	633	70.9	8.13	3.48	4
FALSE	High	Master Protein	Q9HCE1	Helicase MOV-10 OS=Homo sapiens OX=9606 GN=MOV10 PE=1 SV=2	0	15.183	8	6	6	6	1	1003	113.6	8.82	8.18	6
FALSE	High	Master Protein	Q9ULX6	A-kinase anchor protein 8-like OS=Homo sapiens OX=9606 GN=AKAP8L PE=1 SV=4	0	15.03	10	4	5	4	1	646	71.6	5.05	7.5	4
FALSE	High	Master Protein	P09661	U2 small nuclear ribonucleoprotein A' OS=Homo sapiens OX=9606 GN=SNRPA1 PE=1 SV=2	0	14.937	18	6	8	6	1	255	28.4	8.62	9.12	6
FALSE	High	Master Protein	Q13015	Protein AF1q OS=Homo sapiens OX=9606 GN=MLLT11 PE=1 SV=1	0	14.852	66	3	3	3	1	90	10.1	4.54	13.45	3
FALSE	High	Master Protein	P62854	40S ribosomal protein S26 OS=Homo sapiens OX=9606 GN=RPS26 PE=1 SV=3	0	14.648	44	4	9	4	1	115	13	11	6.36	4
FALSE	High	Master Protein	Q04837	Single-stranded DNA-binding protein, mitochondrial OS=Homo sapiens OX=9606 GN=SSBP1 PE=1 SV=1	0	14.405	37	4	4	4	1	148	17.2	9.6	10.65	4
FALSE	High	Master Protein	O75746	Calcium-binding mitochondrial carrier protein Aralar1 OS=Homo sapiens OX=9606 GN=SLC25A12 PE=1 SV=2	0	14.358	11	5	6	3	1	678	74.7	8.38	9.18	5
FALSE	High	Master Protein	P61353	60S ribosomal protein L27 OS=Homo sapiens OX=9606 GN=RPL27 PE=1 SV=2	0	14.207	46	5	6	5	1	136	15.8	10.56	6.92	5
FALSE	High	Master Protein	P19338	Nucleolin OS=Homo sapiens OX=9606 GN=NCL PE=1 SV=3	0	14.197	7	4	4	4	1	710	76.6	4.7	8.81	4
FALSE	High	Master Protein	P31151	Protein S100-A7 OS=Homo sapiens OX=9606 GN=S100A7 PE=1 SV=4	0	13.788	35	4	4	4	1	101	11.5	6.77	7.07	4
FALSE	High	Master Protein	O60506	Heterogeneous nuclear ribonucleoprotein Q OS=Homo sapiens OX=9606 GN=SYNCRIP PE=1 SV=2	0	13.754	6	3	5	1	1	623	69.6	8.59	4.1	3
FALSE	High	Master Protein	P30050	60S ribosomal protein L12 OS=Homo sapiens OX=9606 GN=RPL12 PE=1 SV=1	0	13.745	24	3	6	3	1	165	17.8	9.42	11.42	3
FALSE	High	Master Protein	Q15293	Reticulocalbin-1 OS=Homo sapiens OX=9606 GN=RCN1 PE=1 SV=1	0	13.698	27	5	5	5	1	331	38.9	5	3.71	5
FALSE	High	Master Protein	Q6P4A7	Sideroflexin-4 OS=Homo sapiens OX=9606 GN=SFXN4 PE=1 SV=1	0	13.695	9	2	4	2	1	337	38	9.19	8.11	2
FALSE	High	Master Protein	Q9NZ01	Very-long-chain enoyl-CoA reductase OS=Homo sapiens OX=9606 GN=TECR PE=1 SV=1	0	13.639	12	4	6	4	1	308	36	9.45	5.49	4
FALSE	High	Master Protein	Q9P035	Very-long-chain (3R)-3-hydroxyacyl-CoA dehydratase 3 OS=Homo sapiens OX=9606 GN=HACD3 PE=1 SV=2	0	13.509	6	2	4	2	1	362	43.1	8.94	7.61	2
FALSE	High	Master Protein	Q8N3C7	CAP-Gly domain-containing linker protein 4 OS=Homo sapiens OX=9606 GN=CLIP4 PE=1 SV=1	0	13.505	8	5	6	5	1	705	76.3	8.7	9.36	5
FALSE	High	Master Protein	Q9UNF1	Melanoma-associated antigen D2 OS=Homo sapiens OX=9606 GN=MAGED2 PE=1 SV=2	0	13.376	12	5	8	5	1	606	64.9	9.32	9.7	5
FALSE	High	Master Protein	P49736	DNA replication licensing factor MCM2 OS=Homo sapiens OX=9606 GN=MCM2 PE=1 SV=4	0	13.301	4	2	3	2	1	904	101.8	5.52	5.79	2
FALSE	High	Master Protein	P60866	40S ribosomal protein S20 OS=Homo sapiens OX=9606 GN=RPS20 PE=1 SV=1	0	13.288	29	3	5	3	1	119	13.4	9.94	9.65	3
FALSE	High	Master Protein	P06702	Protein S100-A9 OS=Homo sapiens OX=9606 GN=S100A9 PE=1 SV=1	0	13.28	32	3	5	3	1	114	13.2	6.13	7.09	3
FALSE	High	Master Protein	Q96EY1	DnaJ homolog subfamily A member 3, mitochondrial OS=Homo sapiens OX=9606 GN=DNAJA3 PE=1 SV=2	0	13.23	13	5	6	5	1	480	52.5	9.26	6.22	5
FALSE	High	Master Protein	P55209	Nucleosome assembly protein 1-like 1 OS=Homo sapiens OX=9606 GN=NAP1L1 PE=1 SV=1	0	13.121	12	3	3	3	1	391	45.3	4.46	8.96	3
FALSE	High	Master Protein	P62913	60S ribosomal protein L11 OS=Homo sapiens OX=9606 GN=RPL11 PE=1 SV=2	0	12.996	20	4	6	4	1	178	20.2	9.6	6.91	4
FALSE	High	Master Protein	O15027	Protein transport protein Sec16A OS=Homo sapiens OX=9606 GN=SEC16A PE=1 SV=4	0	12.731	4	5	5	5	1	2357	251.7	5.8	7.06	5
FALSE	High	Master Protein	P61244	Protein max OS=Homo sapiens OX=9606 GN=MAX PE=1 SV=1	0	12.705	24	4	4	4	1	160	18.3	6.3	7.85	4
FALSE	High	Master Protein	P08579	U2 small nuclear ribonucleoprotein B'' OS=Homo sapiens OX=9606 GN=SNRPB2 PE=1 SV=1	0	12.585	25	4	4	4	1	225	25.5	9.72	8.95	4
FALSE	High	Master Protein	Q7L2E3	ATP-dependent RNA helicase DHX30 OS=Homo sapiens OX=9606 GN=DHX30 PE=1 SV=1	0	12.583	4	4	4	4	1	1194	133.9	8.78	5.47	4
FALSE	High	Master Protein	Q5T9A4	ATPase family AAA domain-containing protein 3B OS=Homo sapiens OX=9606 GN=ATAD3B PE=1 SV=1	0	12.566	7	4	4	1	1	648	72.5	9.2	6.37	4
FALSE	High	Master Protein	Q14244	Ensconsin OS=Homo sapiens OX=9606 GN=MAP7 PE=1 SV=1	0	12.498	6	3	5	3	1	749	84	9.61	7.68	3
FALSE	High	Master Protein	P0C0S8	Histone H2A type 1 OS=Homo sapiens OX=9606 GN=HIST1H2AG PE=1 SV=2	0	12.484	35	4	6	4	1	130	14.1	10.9	11.75	4
FALSE	High	Master Protein	P18124	60S ribosomal protein L7 OS=Homo sapiens OX=9606 GN=RPL7 PE=1 SV=1	0	12.435	13	3	4	3	1	248	29.2	10.65	8.74	3
FALSE	High	Master Protein	P50914	60S ribosomal protein L14 OS=Homo sapiens OX=9606 GN=RPL14 PE=1 SV=4	0	12.408	20	4	4	4	1	215	23.4	10.93	5.26	4
FALSE	High	Master Protein	Q9P270	SLAIN motif-containing protein 2 OS=Homo sapiens OX=9606 GN=SLAIN2 PE=1 SV=2	0	11.989	7	4	5	4	1	581	62.5	9.45	3.48	4
FALSE	High	Master Protein	Q9BUJ2	Heterogeneous nuclear ribonucleoprotein U-like protein 1 OS=Homo sapiens OX=9606 GN=HNRNPUL1 PE=1 SV=2	0	11.979	9	6	6	5	1	856	95.7	6.92	4.67	6
FALSE	High	Master Protein	O60256	Phosphoribosyl pyrophosphate synthase-associated protein 2 OS=Homo sapiens OX=9606 GN=PRPSAP2 PE=1 SV=1	0	11.899	11	3	3	3	1	369	40.9	7.44	6.66	3
FALSE	High	Master Protein	Q9UKA4	A-kinase anchor protein 11 OS=Homo sapiens OX=9606 GN=AKAP11 PE=1 SV=1	0	11.882	4	6	7	6	1	1901	210.4	5.39	3.76	6
FALSE	High	Master Protein	Q56A73	Spindlin-4 OS=Homo sapiens OX=9606 GN=SPIN4 PE=1 SV=1	0	11.856	18	3	3	3	1	249	28.6	7.66	7.29	3
FALSE	High	Master Protein	P07910	Heterogeneous nuclear ribonucleoproteins C1/C2 OS=Homo sapiens OX=9606 GN=HNRNPC PE=1 SV=4	0	11.803	13	3	3	3	1	306	33.7	5.08	4.79	3
FALSE	High	Master Protein	P05388	60S acidic ribosomal protein P0 OS=Homo sapiens OX=9606 GN=RPLP0 PE=1 SV=1	0	11.764	14	3	4	3	1	317	34.3	5.97	4.27	3
FALSE	High	Master Protein	Q13188	Serine/threonine-protein kinase 3 OS=Homo sapiens OX=9606 GN=STK3 PE=1 SV=2	0	11.758	10	3	3	1	1	491	56.3	5.24	6.19	3
FALSE	High	Master Protein	Q9NQ92	Coordinator of PRMT5 and differentiation stimulator OS=Homo sapiens OX=9606 GN=COPRS PE=1 SV=3	0	11.653	21	3	3	3	1	184	20.1	4.18	7.58	3
FALSE	High	Master Protein	P32119	Peroxiredoxin-2 OS=Homo sapiens OX=9606 GN=PRDX2 PE=1 SV=5	0	11.531	39	4	5	3	1	198	21.9	5.97	9.17	4
FALSE	High	Master Protein	P84103	Serine/arginine-rich splicing factor 3 OS=Homo sapiens OX=9606 GN=SRSF3 PE=1 SV=1	0	11.398	18	3	4	2	1	164	19.3	11.65	9.25	3
FALSE	High	Master Protein	P47755	F-actin-capping protein subunit alpha-2 OS=Homo sapiens OX=9606 GN=CAPZA2 PE=1 SV=3	0	11.386	15	3	4	2	1	286	32.9	5.85	11.48	3
FALSE	High	Master Protein	P05109	Protein S100-A8 OS=Homo sapiens OX=9606 GN=S100A8 PE=1 SV=1	0	11.228	37	3	8	3	1	93	10.8	7.03	11.52	3
FALSE	High	Master Protein	P62277	40S ribosomal protein S13 OS=Homo sapiens OX=9606 GN=RPS13 PE=1 SV=2	0	11.211	23	4	4	4	1	151	17.2	10.54	7.22	4
FALSE	High	Master Protein	Q8TDW7	Protocadherin Fat 3 OS=Homo sapiens OX=9606 GN=FAT3 PE=2 SV=3	0	11.182	1	4	4	3	1	4557	501.7	4.87	4.37	4
FALSE	High	Master Protein	P62847	40S ribosomal protein S24 OS=Homo sapiens OX=9606 GN=RPS24 PE=1 SV=1	0	11.133	26	3	3	3	1	133	15.4	10.78	8.16	3
FALSE	High	Master Protein	Q07021	Complement component 1 Q subcomponent-binding protein, mitochondrial OS=Homo sapiens OX=9606 GN=C1QBP PE=1 SV=1	0	10.912	15	2	3	2	1	282	31.3	4.84	13.53	2
FALSE	High	Master Protein	P40429	60S ribosomal protein L13a OS=Homo sapiens OX=9606 GN=RPL13A PE=1 SV=2	0	10.897	18	4	7	4	1	203	23.6	10.93	5.17	4
FALSE	High	Master Protein	P39656	Dolichyl-diphosphooligosaccharide--protein glycosyltransferase 48 kDa subunit OS=Homo sapiens OX=9606 GN=DDOST PE=1 SV=4	0	10.81	9	4	4	4	1	456	50.8	6.55	5.91	4
FALSE	High	Master Protein	Q15427	Splicing factor 3B subunit 4 OS=Homo sapiens OX=9606 GN=SF3B4 PE=1 SV=1	0	10.69	11	2	2	2	1	424	44.4	8.56	5.76	2
FALSE	High	Master Protein	Q9H7D7	WD repeat-containing protein 26 OS=Homo sapiens OX=9606 GN=WDR26 PE=1 SV=3	0	10.656	5	2	2	2	1	661	72.1	6.16	7.51	2
FALSE	High	Master Protein	P54132	Bloom syndrome protein OS=Homo sapiens OX=9606 GN=BLM PE=1 SV=1	0	10.641	3	4	4	4	1	1417	158.9	7.49	4.07	4
FALSE	High	Master Protein	O60814	Histone H2B type 1-K OS=Homo sapiens OX=9606 GN=HIST1H2BK PE=1 SV=3	0	10.64	28	3	3	3	1	126	13.9	10.32	7.82	3
FALSE	High	Master Protein	Q7KZN9	Cytochrome c oxidase assembly protein COX15 homolog OS=Homo sapiens OX=9606 GN=COX15 PE=1 SV=1	0	10.602	10	3	5	3	1	410	46	9.82	5.95	3
FALSE	High	Master Protein	P20700	Lamin-B1 OS=Homo sapiens OX=9606 GN=LMNB1 PE=1 SV=2	0	10.589	9	4	4	4	1	586	66.4	5.16	2.36	4
FALSE	High	Master Protein	Q92769	Histone deacetylase 2 OS=Homo sapiens OX=9606 GN=HDAC2 PE=1 SV=2	0	10.541	7	4	5	4	1	488	55.3	5.91	2.95	4
FALSE	High	Master Protein	P30041	Peroxiredoxin-6 OS=Homo sapiens OX=9606 GN=PRDX6 PE=1 SV=3	0	10.428	19	2	2	2	1	224	25	6.38	7.85	2
FALSE	High	Master Protein	P62249	40S ribosomal protein S16 OS=Homo sapiens OX=9606 GN=RPS16 PE=1 SV=2	0	10.378	20	3	7	3	1	146	16.4	10.21	9.21	3
FALSE	High	Master Protein	P0DP25	Calmodulin-3 OS=Homo sapiens OX=9606 GN=CALM3 PE=1 SV=1	0	10.304	16	2	6	2	1	149	16.8	4.22	10.44	2
FALSE	High	Master Protein	Q96FJ2	Dynein light chain 2, cytoplasmic OS=Homo sapiens OX=9606 GN=DYNLL2 PE=1 SV=1	0	10.103	37	2	3	2	1	89	10.3	7.37	4.22	2
FALSE	High	Master Protein	Q16531	DNA damage-binding protein 1 OS=Homo sapiens OX=9606 GN=DDB1 PE=1 SV=1	0	9.981	4	4	4	4	1	1140	126.9	5.26	5.71	4
FALSE	High	Master Protein	P35637	RNA-binding protein FUS OS=Homo sapiens OX=9606 GN=FUS PE=1 SV=1	0	9.961	10	3	3	3	1	526	53.4	9.36	4.25	3
FALSE	High	Master Protein	P07237	Protein disulfide-isomerase OS=Homo sapiens OX=9606 GN=P4HB PE=1 SV=3	0	9.936	6	3	3	3	1	508	57.1	4.87	6.59	3
FALSE	High	Master Protein	P62888	60S ribosomal protein L30 OS=Homo sapiens OX=9606 GN=RPL30 PE=1 SV=2	0	9.878	30	3	3	3	1	115	12.8	9.63	6.27	3
FALSE	High	Master Protein	P04085	Platelet-derived growth factor subunit A OS=Homo sapiens OX=9606 GN=PDGFA PE=1 SV=1	0	9.678	27	4	5	4	1	211	24	9.39	6.67	4
FALSE	High	Master Protein	P03243	E1B 55 kDa protein OS=Human adenovirus C serotype 5 OX=28285 PE=1 SV=1	0	9.549	9	3	4	3	1	496	55	7.3	6.84	3
FALSE	High	Master Protein	P04406	Glyceraldehyde-3-phosphate dehydrogenase OS=Homo sapiens OX=9606 GN=GAPDH PE=1 SV=3	0	9.476	14	3	4	3	1	335	36	8.46	2.16	3
FALSE	High	Master Protein	P18583	Protein SON OS=Homo sapiens OX=9606 GN=SON PE=1 SV=4	0	9.422	2	3	4	3	1	2426	263.7	5.64	6.12	3
FALSE	High	Master Protein	O94832	Unconventional myosin-Id OS=Homo sapiens OX=9606 GN=MYO1D PE=1 SV=2	0	9.37	4	3	3	3	1	1006	116.1	9.39	5.43	3
FALSE	High	Master Protein	P53999	Activated RNA polymerase II transcriptional coactivator p15 OS=Homo sapiens OX=9606 GN=SUB1 PE=1 SV=3	0	9.356	24	3	4	3	1	127	14.4	9.6	2.93	3
FALSE	High	Master Protein	Q09161	Nuclear cap-binding protein subunit 1 OS=Homo sapiens OX=9606 GN=NCBP1 PE=1 SV=1	0	9.316	4	2	2	2	1	790	91.8	6.43	5.76	2
FALSE	High	Master Protein	Q9UMS4	Pre-mRNA-processing factor 19 OS=Homo sapiens OX=9606 GN=PRPF19 PE=1 SV=1	0	9.213	8	3	3	3	1	504	55.1	6.61	2.45	3
FALSE	High	Master Protein	Q9H936	Mitochondrial glutamate carrier 1 OS=Homo sapiens OX=9606 GN=SLC25A22 PE=1 SV=1	0	9.194	11	3	3	3	1	323	34.4	9.29	1.92	3
FALSE	High	Master Protein	Q86XN7	Proline and serine-rich protein 1 OS=Homo sapiens OX=9606 GN=PROSER1 PE=1 SV=2	0	9.134	2	2	3	2	1	944	95.6	8.88	7.11	2
FALSE	High	Master Protein	P47914	60S ribosomal protein L29 OS=Homo sapiens OX=9606 GN=RPL29 PE=1 SV=2	0	9.125	21	3	4	3	1	159	17.7	11.66	8.2	3
FALSE	High	Master Protein	O75477	Erlin-1 OS=Homo sapiens OX=9606 GN=ERLIN1 PE=1 SV=2	0	9.118	10	3	4	2	1	348	39.1	7.87	3.51	3
FALSE	High	Master Protein	Q969L4	U7 snRNA-associated Sm-like protein LSm10 OS=Homo sapiens OX=9606 GN=LSM10 PE=1 SV=1	0	9.114	45	3	3	3	1	123	14.1	9.25	3.13	3
FALSE	High	Master Protein	P23246	Splicing factor, proline- and glutamine-rich OS=Homo sapiens OX=9606 GN=SFPQ PE=1 SV=2	0	9.066	6	3	3	3	1	707	76.1	9.44	5.68	3
FALSE	High	Master Protein	Q13243	Serine/arginine-rich splicing factor 5 OS=Homo sapiens OX=9606 GN=SRSF5 PE=1 SV=1	0	8.957	12	3	3	3	1	272	31.2	11.59	2.62	3
FALSE	High	Master Protein	Q16543	Hsp90 co-chaperone Cdc37 OS=Homo sapiens OX=9606 GN=CDC37 PE=1 SV=1	0	8.948	11	3	3	3	1	378	44.4	5.25	7.02	3
FALSE	High	Master Protein	Q9H0D6	5'-3' exoribonuclease 2 OS=Homo sapiens OX=9606 GN=XRN2 PE=1 SV=1	0	8.933	4	2	2	2	1	950	108.5	7.47	5.54	2
FALSE	High	Master Protein	Q01844	RNA-binding protein EWS OS=Homo sapiens OX=9606 GN=EWSR1 PE=1 SV=1	0	8.897	5	2	2	2	1	656	68.4	9.33	5.58	2
FALSE	High	Master Protein	P62304	Small nuclear ribonucleoprotein E OS=Homo sapiens OX=9606 GN=SNRPE PE=1 SV=1	0	8.896	29	3	3	3	1	92	10.8	9.44	7.81	3
FALSE	High	Master Protein	Q9H3G5	Probable serine carboxypeptidase CPVL OS=Homo sapiens OX=9606 GN=CPVL PE=1 SV=2	0	8.875	7	4	6	4	1	476	54.1	5.62	8.54	4
FALSE	High	Master Protein	P51571	Translocon-associated protein subunit delta OS=Homo sapiens OX=9606 GN=SSR4 PE=1 SV=1	0	8.842	12	2	5	2	1	173	19	6.15	6.81	2
FALSE	High	Master Protein	Q14103	Heterogeneous nuclear ribonucleoprotein D0 OS=Homo sapiens OX=9606 GN=HNRNPD PE=1 SV=1	0	8.819	11	3	4	2	1	355	38.4	7.81	5.89	3
FALSE	High	Master Protein	Q13127	RE1-silencing transcription factor OS=Homo sapiens OX=9606 GN=REST PE=1 SV=3	0	8.776	3	3	3	3	1	1097	121.8	6.74	7.8	3
FALSE	High	Master Protein	Q9UIV1	CCR4-NOT transcription complex subunit 7 OS=Homo sapiens OX=9606 GN=CNOT7 PE=1 SV=3	0	8.773	12	2	2	2	1	285	32.7	4.84	6.93	2
FALSE	High	Master Protein	Q9NZJ5	Eukaryotic translation initiation factor 2-alpha kinase 3 OS=Homo sapiens OX=9606 GN=EIF2AK3 PE=1 SV=3	0	8.765	3	3	3	3	1	1116	125.1	5.43	2.78	3
FALSE	High	Master Protein	Q6UN15	Pre-mRNA 3'-end-processing factor FIP1 OS=Homo sapiens OX=9606 GN=FIP1L1 PE=1 SV=1	0	8.717	6	2	2	2	1	594	66.5	5.59	5.98	2
FALSE	High	Master Protein	O95391	Pre-mRNA-splicing factor SLU7 OS=Homo sapiens OX=9606 GN=SLU7 PE=1 SV=2	0	8.69	12	3	3	3	1	586	68.3	7.14	2.01	3
FALSE	High	Master Protein	O00165	HCLS1-associated protein X-1 OS=Homo sapiens OX=9606 GN=HAX1 PE=1 SV=2	0	8.664	25	4	5	4	1	279	31.6	4.92	7.03	4
FALSE	High	Master Protein	Q9Y4F1	FERM, ARHGEF and pleckstrin domain-containing protein 1 OS=Homo sapiens OX=9606 GN=FARP1 PE=1 SV=1	0	8.588	3	3	3	3	1	1045	118.6	8.15	2	3
FALSE	High	Master Protein	P39023	60S ribosomal protein L3 OS=Homo sapiens OX=9606 GN=RPL3 PE=1 SV=2	0	8.578	8	2	2	2	1	403	46.1	10.18	5	2
FALSE	High	Master Protein	P61313	60S ribosomal protein L15 OS=Homo sapiens OX=9606 GN=RPL15 PE=1 SV=2	0	8.577	18	3	3	3	1	204	24.1	11.62	4.8	3
FALSE	High	Master Protein	Q9Y3B4	Splicing factor 3B subunit 6 OS=Homo sapiens OX=9606 GN=SF3B6 PE=1 SV=1	0	8.463	21	2	2	2	1	125	14.6	9.38	5.84	2
FALSE	High	Master Protein	Q86UW7	Calcium-dependent secretion activator 2 OS=Homo sapiens OX=9606 GN=CADPS2 PE=1 SV=2	0	8.357	2	2	2	2	1	1296	147.6	6.19	3.51	2
FALSE	High	Master Protein	Q92900	Regulator of nonsense transcripts 1 OS=Homo sapiens OX=9606 GN=UPF1 PE=1 SV=2	0	8.305	3	3	3	3	1	1129	124.3	6.61	3.83	3
FALSE	High	Master Protein	Q02978	Mitochondrial 2-oxoglutarate/malate carrier protein OS=Homo sapiens OX=9606 GN=SLC25A11 PE=1 SV=3	0	8.257	11	3	4	3	1	314	34	9.91	4.14	3
FALSE	High	Master Protein	Q9Y3U8	60S ribosomal protein L36 OS=Homo sapiens OX=9606 GN=RPL36 PE=1 SV=3	0	8.075	28	4	5	4	1	105	12.2	11.59	6	4
FALSE	High	Master Protein	Q5T5U3	Rho GTPase-activating protein 21 OS=Homo sapiens OX=9606 GN=ARHGAP21 PE=1 SV=2	0	7.989	3	4	5	4	1	1958	217.3	7.8	1.89	4
FALSE	High	Master Protein	P04792	Heat shock protein beta-1 OS=Homo sapiens OX=9606 GN=HSPB1 PE=1 SV=2	0	7.911	13	2	2	2	1	205	22.8	6.4	5.56	2
FALSE	High	Master Protein	Q6UWP8	Suprabasin OS=Homo sapiens OX=9606 GN=SBSN PE=1 SV=2	0	7.909	6	1	2	1	1	590	60.5	7.01	2.82	1
FALSE	High	Master Protein	Q9H9A5	CCR4-NOT transcription complex subunit 10 OS=Homo sapiens OX=9606 GN=CNOT10 PE=1 SV=1	0	7.896	3	2	3	2	1	744	82.3	7.78	1.77	2
FALSE	High	Master Protein	P53985	Monocarboxylate transporter 1 OS=Homo sapiens OX=9606 GN=SLC16A1 PE=1 SV=3	0	7.801	7	2	2	2	1	500	53.9	8.66	3.21	2
FALSE	High	Master Protein	O95816	BAG family molecular chaperone regulator 2 OS=Homo sapiens OX=9606 GN=BAG2 PE=1 SV=1	0	7.766	22	3	3	3	1	211	23.8	6.7	2.57	3
FALSE	High	Master Protein	Q9Y6M1	Insulin-like growth factor 2 mRNA-binding protein 2 OS=Homo sapiens OX=9606 GN=IGF2BP2 PE=1 SV=2	0	7.618	6	3	3	1	1	599	66.1	8.46	1.99	3
FALSE	High	Master Protein	P62857	40S ribosomal protein S28 OS=Homo sapiens OX=9606 GN=RPS28 PE=1 SV=1	0	7.603	28	2	2	2	1	69	7.8	10.7	7.73	2
FALSE	High	Master Protein	Q71DI3	Histone H3.2 OS=Homo sapiens OX=9606 GN=HIST2H3A PE=1 SV=3	0	7.6	24	1	1	1	1	136	15.4	11.27	6.8	1
FALSE	High	Master Protein	P23458	Tyrosine-protein kinase JAK1 OS=Homo sapiens OX=9606 GN=JAK1 PE=1 SV=2	0	7.551	3	3	3	3	1	1154	133.2	7.55	3.95	3
FALSE	High	Master Protein	Q08170	Serine/arginine-rich splicing factor 4 OS=Homo sapiens OX=9606 GN=SRSF4 PE=1 SV=2	0	7.504	7	3	4	1	1	494	56.6	11.52	2.66	3
FALSE	High	Master Protein	P35613	Basigin OS=Homo sapiens OX=9606 GN=BSG PE=1 SV=2	0	7.487	8	2	2	2	1	385	42.2	5.66	5.59	2
FALSE	High	Master Protein	Q6P3W7	SCY1-like protein 2 OS=Homo sapiens OX=9606 GN=SCYL2 PE=1 SV=1	0	7.406	3	2	3	2	1	929	103.6	8.22	5.3	2
FALSE	High	Master Protein	P50990	T-complex protein 1 subunit theta OS=Homo sapiens OX=9606 GN=CCT8 PE=1 SV=4	0	7.388	6	3	4	3	1	548	59.6	5.6	1.84	3
FALSE	High	Master Protein	O75880	Protein SCO1 homolog, mitochondrial OS=Homo sapiens OX=9606 GN=SCO1 PE=1 SV=1	0	7.377	12	2	3	2	1	301	33.8	8.88	2.94	2
FALSE	High	Master Protein	P49411	Elongation factor Tu, mitochondrial OS=Homo sapiens OX=9606 GN=TUFM PE=1 SV=2	0	7.323	8	3	3	3	1	452	49.5	7.61	5.17	3
FALSE	High	Master Protein	Q9NZR1	Tropomodulin-2 OS=Homo sapiens OX=9606 GN=TMOD2 PE=1 SV=1	0	7.304	8	2	2	2	1	351	39.6	5.27	2.71	2
FALSE	High	Master Protein	P10321	HLA class I histocompatibility antigen, Cw-7 alpha chain OS=Homo sapiens OX=9606 GN=HLA-C PE=1 SV=3	0	7.198	14	3	3	2	1	366	40.6	6.04	1.93	3
FALSE	High	Master Protein	Q9Y5A9	YTH domain-containing family protein 2 OS=Homo sapiens OX=9606 GN=YTHDF2 PE=1 SV=2	0	7.181	8	3	3	3	1	579	62.3	8.79	3.11	3
FALSE	High	Master Protein	P48634	Protein PRRC2A OS=Homo sapiens OX=9606 GN=PRRC2A PE=1 SV=3	0	7.173	2	2	2	2	1	2157	228.7	9.45	2.83	2
FALSE	High	Master Protein	P52756	RNA-binding protein 5 OS=Homo sapiens OX=9606 GN=RBM5 PE=1 SV=2	0	7.164	4	3	6	2	1	815	92.1	6.28	8.44	3
FALSE	High	Master Protein	Q92522	Histone H1x OS=Homo sapiens OX=9606 GN=H1FX PE=1 SV=1	0	7.107	12	2	2	2	1	213	22.5	10.76	5.93	2
FALSE	High	Master Protein	P22061	Protein-L-isoaspartate(D-aspartate) O-methyltransferase OS=Homo sapiens OX=9606 GN=PCMT1 PE=1 SV=4	0	7.064	19	2	2	2	1	227	24.6	7.21	2.78	2
FALSE	High	Master Protein	P57088	Transmembrane protein 33 OS=Homo sapiens OX=9606 GN=TMEM33 PE=1 SV=2	0	6.976	9	2	3	2	1	247	28	9.7	8.09	2
FALSE	High	Master Protein	Q99865	Spindlin-2A OS=Homo sapiens OX=9606 GN=SPIN2A PE=1 SV=3	0	6.611	17	2	2	2	1	258	29.2	7.23	2.49	2
FALSE	High	Master Protein	Q14157	Ubiquitin-associated protein 2-like OS=Homo sapiens OX=9606 GN=UBAP2L PE=1 SV=2	0	6.599	3	2	2	2	1	1087	114.5	7.11	4.7	2
FALSE	High	Master Protein	P04843	Dolichyl-diphosphooligosaccharide--protein glycosyltransferase subunit 1 OS=Homo sapiens OX=9606 GN=RPN1 PE=1 SV=1	0	6.536	5	2	2	2	1	607	68.5	6.38	4.21	2
FALSE	High	Master Protein	P11171	Protein 4.1 OS=Homo sapiens OX=9606 GN=EPB41 PE=1 SV=4	0	6.522	3	2	2	1	1	864	97	5.58	4.37	2
FALSE	High	Master Protein	P61619	Protein transport protein Sec61 subunit alpha isoform 1 OS=Homo sapiens OX=9606 GN=SEC61A1 PE=1 SV=2	0	6.516	4	2	2	2	1	476	52.2	8.06	0	2
FALSE	High	Master Protein	P62633	Cellular nucleic acid-binding protein OS=Homo sapiens OX=9606 GN=CNBP PE=1 SV=1	0	6.37	16	2	2	2	1	177	19.5	7.71	2.18	2
FALSE	High	Master Protein	P06310	Immunoglobulin kappa variable 2-30 OS=Homo sapiens OX=9606 GN=IGKV2-30 PE=3 SV=2	0	6.358	18	2	4	1	1	120	13.2	8.51	9.32	2
FALSE	High	Master Protein	P63104	14-3-3 protein zeta/delta OS=Homo sapiens OX=9606 GN=YWHAZ PE=1 SV=1	0	6.343	10	2	3	1	1	245	27.7	4.79	5.71	2
FALSE	High	Master Protein	P13640	Metallothionein-1G OS=Homo sapiens OX=9606 GN=MT1G PE=1 SV=2	0.002	6.307	21	2	2	2	1	62	6.1	7.96	2.11	2
FALSE	High	Master Protein	Q5TAQ9	DDB1- and CUL4-associated factor 8 OS=Homo sapiens OX=9606 GN=DCAF8 PE=1 SV=1	0.002	6.261	6	2	2	2	1	597	66.8	5.39	0	2
FALSE	High	Master Protein	O95218	Zinc finger Ran-binding domain-containing protein 2 OS=Homo sapiens OX=9606 GN=ZRANB2 PE=1 SV=2	0.002	6.256	6	2	2	2	1	330	37.4	10.01	3.43	2
FALSE	High	Master Protein	Q9UJV9	Probable ATP-dependent RNA helicase DDX41 OS=Homo sapiens OX=9606 GN=DDX41 PE=1 SV=2	0.002	6.25	4	2	2	2	1	622	69.8	6.84	1.63	2
FALSE	High	Master Protein	Q969R5	Lethal(3)malignant brain tumor-like protein 2 OS=Homo sapiens OX=9606 GN=L3MBTL2 PE=1 SV=1	0.002	6.163	3	2	2	2	1	705	79.1	6.84	3.32	2
FALSE	High	Master Protein	P07196	Neurofilament light polypeptide OS=Homo sapiens OX=9606 GN=NEFL PE=1 SV=3	0.002	6.143	5	2	3	1	1	543	61.5	4.65	4.71	2
FALSE	High	Master Protein	O95232	Luc7-like protein 3 OS=Homo sapiens OX=9606 GN=LUC7L3 PE=1 SV=2	0.002	6.112	2	1	2	1	1	432	51.4	9.79	1.66	1
FALSE	High	Master Protein	Q86VM9	Zinc finger CCCH domain-containing protein 18 OS=Homo sapiens OX=9606 GN=ZC3H18 PE=1 SV=2	0.002	6.099	4	2	2	2	1	953	106.3	8.32	2.97	2
FALSE	High	Master Protein	Q9P1Y6	PHD and RING finger domain-containing protein 1 OS=Homo sapiens OX=9606 GN=PHRF1 PE=1 SV=3	0.002	6.074	2	2	2	2	1	1649	178.6	8.95	2.18	2
FALSE	High	Master Protein	P62841	40S ribosomal protein S15 OS=Homo sapiens OX=9606 GN=RPS15 PE=1 SV=2	0.002	6.026	9	2	4	2	1	145	17	10.39	2.82	2
FALSE	High	Master Protein	P07477	Trypsin-1 OS=Homo sapiens OX=9606 GN=PRSS1 PE=1 SV=1	0.002	5.951	8	1	2	1	1	247	26.5	6.51	9.06	1
FALSE	High	Master Protein	P29508	Serpin B3 OS=Homo sapiens OX=9606 GN=SERPINB3 PE=1 SV=2	0.002	5.927	8	2	2	2	1	390	44.5	6.81	2.27	2
FALSE	High	Master Protein	P40616	ADP-ribosylation factor-like protein 1 OS=Homo sapiens OX=9606 GN=ARL1 PE=1 SV=1	0.002	5.909	12	2	2	2	1	181	20.4	5.72	3.66	2
FALSE	High	Master Protein	Q92499	ATP-dependent RNA helicase DDX1 OS=Homo sapiens OX=9606 GN=DDX1 PE=1 SV=2	0.002	5.903	5	2	2	2	1	740	82.4	7.23	2.58	2
FALSE	High	Master Protein	Q9NY12	H/ACA ribonucleoprotein complex subunit 1 OS=Homo sapiens OX=9606 GN=GAR1 PE=1 SV=1	0.002	5.898	8	1	1	1	1	217	22.3	10.92	4.22	1
FALSE	High	Master Protein	Q13523	Serine/threonine-protein kinase PRP4 homolog OS=Homo sapiens OX=9606 GN=PRPF4B PE=1 SV=3	0.002	5.895	3	2	2	2	1	1007	116.9	10.26	1.71	2
FALSE	High	Master Protein	Q3ZCQ8	Mitochondrial import inner membrane translocase subunit TIM50 OS=Homo sapiens OX=9606 GN=TIMM50 PE=1 SV=2	0.002	5.823	6	2	2	2	1	353	39.6	8.37	2.71	2
FALSE	High	Master Protein	Q5SRD1	Putative mitochondrial import inner membrane translocase subunit Tim23B OS=Homo sapiens OX=9606 GN=TIMM23B PE=5 SV=2	0.002	5.732	7	1	1	1	1	257	28	9.39	3.21	1
FALSE	High	Master Protein	Q8N4Q1	Mitochondrial intermembrane space import and assembly protein 40 OS=Homo sapiens OX=9606 GN=CHCHD4 PE=1 SV=1	0.002	5.617	16	1	1	1	1	142	16	4.31	3.24	1
FALSE	High	Master Protein	Q12797	Aspartyl/asparaginyl beta-hydroxylase OS=Homo sapiens OX=9606 GN=ASPH PE=1 SV=3	0.002	5.553	4	3	3	3	1	758	85.8	5.01	0	3
FALSE	High	Master Protein	Q9UJC5	SH3 domain-binding glutamic acid-rich-like protein 2 OS=Homo sapiens OX=9606 GN=SH3BGRL2 PE=1 SV=2	0.002	5.526	13	1	1	1	1	107	12.3	6.71	3.75	1
FALSE	High	Master Protein	Q13585	Melatonin-related receptor OS=Homo sapiens OX=9606 GN=GPR50 PE=1 SV=3	0.002	5.332	6	2	2	2	1	617	67.3	7.72	2.36	2
FALSE	High	Master Protein	P07355	Annexin A2 OS=Homo sapiens OX=9606 GN=ANXA2 PE=1 SV=2	0.002	5.286	8	2	2	2	1	339	38.6	7.75	4.06	2
FALSE	High	Master Protein	Q9Y265	RuvB-like 1 OS=Homo sapiens OX=9606 GN=RUVBL1 PE=1 SV=1	0.002	5.269	8	2	2	2	1	456	50.2	6.42	3.06	2
FALSE	High	Master Protein	Q13595	Transformer-2 protein homolog alpha OS=Homo sapiens OX=9606 GN=TRA2A PE=1 SV=1	0.002	5.227	5	1	1	1	1	282	32.7	11.27	2.51	1
FALSE	High	Master Protein	P17707	S-adenosylmethionine decarboxylase proenzyme OS=Homo sapiens OX=9606 GN=AMD1 PE=1 SV=2	0.002	5.192	4	1	1	1	1	334	38.3	6	3.44	1
FALSE	High	Master Protein	Q9Y3I0	tRNA-splicing ligase RtcB homolog OS=Homo sapiens OX=9606 GN=RTCB PE=1 SV=1	0.002	5.173	4	2	2	2	1	505	55.2	7.23	0	2
FALSE	High	Master Protein	Q9NNW5	WD repeat-containing protein 6 OS=Homo sapiens OX=9606 GN=WDR6 PE=1 SV=1	0.002	5.119	4	2	2	2	1	1121	121.6	6.87	2.21	2
FALSE	High	Master Protein	Q13501	Sequestosome-1 OS=Homo sapiens OX=9606 GN=SQSTM1 PE=1 SV=1	0.002	5.074	4	1	1	1	1	440	47.7	5.22	0	1
FALSE	High	Master Protein	Q00577	Transcriptional activator protein Pur-alpha OS=Homo sapiens OX=9606 GN=PURA PE=1 SV=2	0.002	5.055	8	1	1	1	1	322	34.9	6.44	2.92	1
FALSE	High	Master Protein	P06733	Alpha-enolase OS=Homo sapiens OX=9606 GN=ENO1 PE=1 SV=2	0.002	5.052	4	2	2	2	1	434	47.1	7.39	2.48	2
FALSE	High	Master Protein	Q5RI15	Cytochrome c oxidase assembly protein COX20, mitochondrial OS=Homo sapiens OX=9606 GN=COX20 PE=1 SV=2	0.002	5.018	12	1	1	1	1	118	13.3	8.76	3.47	1
FALSE	High	Master Protein	P05067	Amyloid-beta precursor protein OS=Homo sapiens OX=9606 GN=APP PE=1 SV=3	0.002	4.918	3	2	3	2	1	770	86.9	4.82	5.24	2
FALSE	High	Master Protein	Q9Y3D9	28S ribosomal protein S23, mitochondrial OS=Homo sapiens OX=9606 GN=MRPS23 PE=1 SV=2	0.002	4.87	11	2	2	2	1	190	21.8	8.9	4.38	2
FALSE	High	Master Protein	Q9Y230	RuvB-like 2 OS=Homo sapiens OX=9606 GN=RUVBL2 PE=1 SV=3	0.002	4.806	6	2	2	2	1	463	51.1	5.64	0	2
FALSE	High	Master Protein	Q9NP73	Putative bifunctional UDP-N-acetylglucosamine transferase and deubiquitinase ALG13 OS=Homo sapiens OX=9606 GN=ALG13 PE=1 SV=2	0.002	4.656	1	1	1	1	1	1137	126	6.74	2.46	1
FALSE	High	Master Protein	P51648	Aldehyde dehydrogenase family 3 member A2 OS=Homo sapiens OX=9606 GN=ALDH3A2 PE=1 SV=1	0.002	4.612	5	2	2	2	1	485	54.8	7.88	1.75	2
FALSE	High	Master Protein	Q96P63	Serpin B12 OS=Homo sapiens OX=9606 GN=SERPINB12 PE=1 SV=1	0.002	4.595	6	2	2	2	1	405	46.2	5.53	2.33	2
FALSE	High	Master Protein	Q6ZN08	Putative zinc finger protein 66 OS=Homo sapiens OX=9606 GN=ZNF66 PE=5 SV=3	0.002	4.558	18	2	2	2	1	573	65.8	9.33	0	2
FALSE	High	Master Protein	O00505	Importin subunit alpha-4 OS=Homo sapiens OX=9606 GN=KPNA3 PE=1 SV=2	0.002	4.536	3	1	1	1	1	521	57.8	4.94	2.81	1
FALSE	High	Master Protein	Q9UNL2	Translocon-associated protein subunit gamma OS=Homo sapiens OX=9606 GN=SSR3 PE=1 SV=1	0.002	4.508	8	1	1	1	1	185	21.1	9.61	3.3	1
FALSE	High	Master Protein	Q96EY7	Pentatricopeptide repeat domain-containing protein 3, mitochondrial OS=Homo sapiens OX=9606 GN=PTCD3 PE=1 SV=3	0.002	4.495	4	1	1	1	1	689	78.5	6.42	3.18	1
FALSE	High	Master Protein	Q6Y7W6	GRB10-interacting GYF protein 2 OS=Homo sapiens OX=9606 GN=GIGYF2 PE=1 SV=1	0.002	4.481	2	2	2	2	1	1299	150	5.54	0	2
FALSE	High	Master Protein	P28799	Progranulin OS=Homo sapiens OX=9606 GN=GRN PE=1 SV=2	0.002	4.464	3	1	1	1	1	593	63.5	6.83	2.6	1
FALSE	High	Master Protein	P49755	Transmembrane emp24 domain-containing protein 10 OS=Homo sapiens OX=9606 GN=TMED10 PE=1 SV=2	0.002	4.391	5	1	1	1	1	219	25	7.44	2.35	1
FALSE	High	Master Protein	P46779	60S ribosomal protein L28 OS=Homo sapiens OX=9606 GN=RPL28 PE=1 SV=3	0.002	4.37	9	2	2	2	1	137	15.7	12.02	0	2
FALSE	High	Master Protein	Q92665	28S ribosomal protein S31, mitochondrial OS=Homo sapiens OX=9606 GN=MRPS31 PE=1 SV=3	0.002	4.364	8	2	2	2	1	395	45.3	9.29	1.62	2
FALSE	High	Master Protein	Q06787	Synaptic functional regulator FMR1 OS=Homo sapiens OX=9606 GN=FMR1 PE=1 SV=1	0.002	4.299	2	1	1	1	1	632	71.1	7.42	2.94	1
FALSE	High	Master Protein	O60884	DnaJ homolog subfamily A member 2 OS=Homo sapiens OX=9606 GN=DNAJA2 PE=1 SV=1	0.002	4.295	4	1	1	1	1	412	45.7	6.48	2.39	1
FALSE	High	Master Protein	P62899	60S ribosomal protein L31 OS=Homo sapiens OX=9606 GN=RPL31 PE=1 SV=1	0.002	4.244	14	2	2	2	1	125	14.5	10.54	2.03	2
FALSE	High	Master Protein	P24539	ATP synthase F(0) complex subunit B1, mitochondrial OS=Homo sapiens OX=9606 GN=ATP5PB PE=1 SV=2	0.002	4.206	7	1	1	1	1	256	28.9	9.36	2.76	1
FALSE	High	Master Protein	Q9BTV4	Transmembrane protein 43 OS=Homo sapiens OX=9606 GN=TMEM43 PE=1 SV=1	0.002	4.198	6	2	2	2	1	400	44.8	8.13	0	2
FALSE	High	Master Protein	Q147U1	Zinc finger protein 846 OS=Homo sapiens OX=9606 GN=ZNF846 PE=1 SV=2	0.002	4.194	8	2	2	2	1	533	60.5	9	0	2
FALSE	High	Master Protein	Q9HCU4	Cadherin EGF LAG seven-pass G-type receptor 2 OS=Homo sapiens OX=9606 GN=CELSR2 PE=1 SV=1	0.002	4.152	1	2	2	2	1	2923	317.3	5.31	0	2
FALSE	High	Master Protein	Q9NZT1	Calmodulin-like protein 5 OS=Homo sapiens OX=9606 GN=CALML5 PE=1 SV=2	0.002	4.108	22	2	2	2	1	146	15.9	4.44	2.02	2
FALSE	High	Master Protein	O94905	Erlin-2 OS=Homo sapiens OX=9606 GN=ERLIN2 PE=1 SV=1	0.002	4.088	9	2	3	1	1	339	37.8	5.62	0	2
FALSE	High	Master Protein	P61626	Lysozyme C OS=Homo sapiens OX=9606 GN=LYZ PE=1 SV=1	0.002	4.025	25	2	2	2	1	148	16.5	9.16	2.02	2
FALSE	High	Master Protein	O15234	Protein CASC3 OS=Homo sapiens OX=9606 GN=CASC3 PE=1 SV=2	0.002	4.024	2	1	1	1	1	703	76.2	6.48	0	1
FALSE	High	Master Protein	Q08211	ATP-dependent RNA helicase A OS=Homo sapiens OX=9606 GN=DHX9 PE=1 SV=4	0.002	3.942	2	2	3	2	1	1270	140.9	6.84	0	2
FALSE	High	Master Protein	Q04721	Neurogenic locus notch homolog protein 2 OS=Homo sapiens OX=9606 GN=NOTCH2 PE=1 SV=3	0.002	3.924	1	1	1	1	1	2471	265.2	5.14	3.66	1
FALSE	High	Master Protein	Q6P2Q9	Pre-mRNA-processing-splicing factor 8 OS=Homo sapiens OX=9606 GN=PRPF8 PE=1 SV=2	0.002	3.92	1	1	1	1	1	2335	273.4	8.84	2.04	1
FALSE	High	Master Protein	Q14204	Cytoplasmic dynein 1 heavy chain 1 OS=Homo sapiens OX=9606 GN=DYNC1H1 PE=1 SV=5	0.002	3.886	1	2	2	2	1	4646	532.1	6.4	0	2
FALSE	High	Master Protein	Q8NEY8	Periphilin-1 OS=Homo sapiens OX=9606 GN=PPHLN1 PE=1 SV=2	0.002	3.874	8	2	2	2	1	458	52.7	9.11	2.48	2
FALSE	High	Master Protein	Q14574	Desmocollin-3 OS=Homo sapiens OX=9606 GN=DSC3 PE=1 SV=3	0.002	3.813	2	1	1	1	1	896	99.9	6.1	2.62	1
FALSE	High	Master Protein	Q9NX58	Cell growth-regulating nucleolar protein OS=Homo sapiens OX=9606 GN=LYAR PE=1 SV=2	0.002	3.809	4	1	1	1	1	379	43.6	9.54	3.51	1
FALSE	High	Master Protein	P62258	14-3-3 protein epsilon OS=Homo sapiens OX=9606 GN=YWHAE PE=1 SV=1	0.002	3.781	8	2	3	1	1	255	29.2	4.74	3.61	2
FALSE	High	Master Protein	Q00587	Cdc42 effector protein 1 OS=Homo sapiens OX=9606 GN=CDC42EP1 PE=1 SV=1	0.002	3.772	7	1	1	1	1	391	40.3	7.15	2	1
FALSE	High	Master Protein	Q5SWX8	Protein odr-4 homolog OS=Homo sapiens OX=9606 GN=ODR4 PE=1 SV=1	0.002	3.763	5	2	2	2	1	454	51.1	5.92	2	2
FALSE	High	Master Protein	A8MWD9	Putative small nuclear ribonucleoprotein G-like protein 15 OS=Homo sapiens OX=9606 GN=SNRPGP15 PE=5 SV=2	0.002	3.699	17	1	1	1	1	76	8.5	8.84	3.48	1
FALSE	High	Master Protein	Q9HC07	Transmembrane protein 165 OS=Homo sapiens OX=9606 GN=TMEM165 PE=1 SV=1	0.002	3.693	6	1	1	1	1	324	34.9	7.02	2.58	1
FALSE	High	Master Protein	Q96AG4	Leucine-rich repeat-containing protein 59 OS=Homo sapiens OX=9606 GN=LRRC59 PE=1 SV=1	0.001	3.689	5	1	1	1	1	307	34.9	9.57	2.24	1
FALSE	High	Master Protein	Q86XX4	Extracellular matrix protein FRAS1 OS=Homo sapiens OX=9606 GN=FRAS1 PE=1 SV=2	0.001	3.68	0	1	1	1	1	4008	442.9	5.57	2.63	1
FALSE	High	Master Protein	O15371	Eukaryotic translation initiation factor 3 subunit D OS=Homo sapiens OX=9606 GN=EIF3D PE=1 SV=1	0.001	3.674	2	1	1	1	1	548	63.9	6.05	2.81	1
FALSE	High	Master Protein	O95793	Double-stranded RNA-binding protein Staufen homolog 1 OS=Homo sapiens OX=9606 GN=STAU1 PE=1 SV=2	0.001	3.669	2	1	1	1	1	577	63.1	9.44	2.2	1
FALSE	High	Master Protein	Q96K19	E3 ubiquitin-protein ligase RNF170 OS=Homo sapiens OX=9606 GN=RNF170 PE=1 SV=2	0.001	3.613	7	1	1	1	1	258	29.8	5.58	0	1
FALSE	High	Master Protein	P46087	Probable 28S rRNA (cytosine(4447)-C(5))-methyltransferase OS=Homo sapiens OX=9606 GN=NOP2 PE=1 SV=2	0.001	3.561	2	1	1	1	1	812	89.2	9.23	0	1
FALSE	High	Master Protein	Q9NR30	Nucleolar RNA helicase 2 OS=Homo sapiens OX=9606 GN=DDX21 PE=1 SV=5	0.001	3.559	1	1	1	1	1	783	87.3	9.28	1.92	1
FALSE	High	Master Protein	P49368	T-complex protein 1 subunit gamma OS=Homo sapiens OX=9606 GN=CCT3 PE=1 SV=4	0.001	3.54	2	1	1	1	1	545	60.5	6.49	2.31	1
FALSE	High	Master Protein	Q7Z6E9	E3 ubiquitin-protein ligase RBBP6 OS=Homo sapiens OX=9606 GN=RBBP6 PE=1 SV=1	0.001	3.528	1	1	1	1	1	1792	201.4	9.64	1.9	1
FALSE	High	Master Protein	P62273	40S ribosomal protein S29 OS=Homo sapiens OX=9606 GN=RPS29 PE=1 SV=2	0.001	3.522	14	2	2	2	1	56	6.7	10.13	1.74	2
FALSE	High	Master Protein	P14649	Myosin light chain 6B OS=Homo sapiens OX=9606 GN=MYL6B PE=1 SV=1	0.001	3.454	5	1	1	1	1	208	22.8	5.73	1.95	1
FALSE	High	Master Protein	Q6VN20	Ran-binding protein 10 OS=Homo sapiens OX=9606 GN=RANBP10 PE=1 SV=1	0.001	3.453	5	2	2	2	1	620	67.2	6.77	0	2
FALSE	High	Master Protein	Q92616	eIF-2-alpha kinase activator GCN1 OS=Homo sapiens OX=9606 GN=GCN1 PE=1 SV=6	0.001	3.451	0	1	1	1	1	2671	292.6	7.47	1.8	1
FALSE	High	Master Protein	P06858	Lipoprotein lipase OS=Homo sapiens OX=9606 GN=LPL PE=1 SV=1	0.001	3.417	4	1	1	1	1	475	53.1	8.15	1.71	1
FALSE	High	Master Protein	P17987	T-complex protein 1 subunit alpha OS=Homo sapiens OX=9606 GN=TCP1 PE=1 SV=1	0.001	3.417	3	1	1	1	1	556	60.3	6.11	2.1	1
FALSE	High	Master Protein	O14735	CDP-diacylglycerol--inositol 3-phosphatidyltransferase OS=Homo sapiens OX=9606 GN=CDIPT PE=1 SV=1	0.001	3.407	5	1	1	1	1	213	23.5	8.03	2.53	1
FALSE	High	Master Protein	Q5D862	Filaggrin-2 OS=Homo sapiens OX=9606 GN=FLG2 PE=1 SV=1	0.001	3.399	0	1	1	1	1	2391	247.9	8.31	2.99	1
FALSE	High	Master Protein	P50897	Palmitoyl-protein thioesterase 1 OS=Homo sapiens OX=9606 GN=PPT1 PE=1 SV=1	0.001	3.387	6	1	1	1	1	306	34.2	6.52	2.21	1
FALSE	High	Master Protein	Q14974	Importin subunit beta-1 OS=Homo sapiens OX=9606 GN=KPNB1 PE=1 SV=2	0.001	3.344	1	1	1	1	1	876	97.1	4.78	2.86	1
FALSE	High	Master Protein	Q96GA3	Protein LTV1 homolog OS=Homo sapiens OX=9606 GN=LTV1 PE=1 SV=1	0.001	3.343	3	1	1	1	1	475	54.8	4.91	2.37	1
FALSE	High	Master Protein	Q15717	ELAV-like protein 1 OS=Homo sapiens OX=9606 GN=ELAVL1 PE=1 SV=2	0.001	3.305	4	1	1	1	1	326	36.1	9.17	1.67	1
FALSE	High	Master Protein	P46778	60S ribosomal protein L21 OS=Homo sapiens OX=9606 GN=RPL21 PE=1 SV=2	0.003	3.247	8	1	2	1	1	160	18.6	10.49	4.83	1
FALSE	High	Master Protein	Q7L9L4	MOB kinase activator 1B OS=Homo sapiens OX=9606 GN=MOB1B PE=1 SV=3	0.003	3.22	5	1	1	1	1	216	25.1	6.73	1.94	1
FALSE	High	Master Protein	Q9BU76	Multiple myeloma tumor-associated protein 2 OS=Homo sapiens OX=9606 GN=MMTAG2 PE=1 SV=1	0.003	3.22	5	1	1	1	1	263	29.4	10.02	0	1
FALSE	High	Master Protein	O60573	Eukaryotic translation initiation factor 4E type 2 OS=Homo sapiens OX=9606 GN=EIF4E2 PE=1 SV=1	0.003	3.207	4	1	1	1	1	245	28.3	8.88	0	1
FALSE	High	Master Protein	P17612	cAMP-dependent protein kinase catalytic subunit alpha OS=Homo sapiens OX=9606 GN=PRKACA PE=1 SV=2	0.003	3.152	5	2	2	2	1	351	40.6	8.79	0	2
FALSE	High	Master Protein	Q9UBM7	7-dehydrocholesterol reductase OS=Homo sapiens OX=9606 GN=DHCR7 PE=1 SV=1	0.004	3.133	3	2	2	2	1	475	54.5	8.7	1.96	2
FALSE	High	Master Protein	Q15287	RNA-binding protein with serine-rich domain 1 OS=Homo sapiens OX=9606 GN=RNPS1 PE=1 SV=1	0.004	3.127	5	1	1	1	1	305	34.2	11.84	0	1
FALSE	High	Master Protein	Q9NWW5	Ceroid-lipofuscinosis neuronal protein 6 OS=Homo sapiens OX=9606 GN=CLN6 PE=1 SV=1	0.004	3.126	7	1	1	1	1	311	35.9	8.87	2.39	1
FALSE	High	Master Protein	Q15029	116 kDa U5 small nuclear ribonucleoprotein component OS=Homo sapiens OX=9606 GN=EFTUD2 PE=1 SV=1	0.004	3.118	1	1	1	1	1	972	109.4	5	0	1
FALSE	High	Master Protein	P78371	T-complex protein 1 subunit beta OS=Homo sapiens OX=9606 GN=CCT2 PE=1 SV=4	0.004	3.107	3	1	1	1	1	535	57.5	6.46	0	1
FALSE	High	Master Protein	P62891	60S ribosomal protein L39 OS=Homo sapiens OX=9606 GN=RPL39 PE=1 SV=2	0.004	3.078	20	1	1	1	1	51	6.4	12.56	3.1	1
FALSE	High	Master Protein	Q9BQG0	Myb-binding protein 1A OS=Homo sapiens OX=9606 GN=MYBBP1A PE=1 SV=2	0.004	3.069	1	1	1	1	1	1328	148.8	9.28	0	1
FALSE	High	Master Protein	O14980	Exportin-1 OS=Homo sapiens OX=9606 GN=XPO1 PE=1 SV=1	0.004	3.044	1	1	1	1	1	1071	123.3	6.06	2.19	1
FALSE	High	Master Protein	Q14677	Clathrin interactor 1 OS=Homo sapiens OX=9606 GN=CLINT1 PE=1 SV=1	0.004	3.035	2	1	1	1	1	625	68.2	6.42	0	1
FALSE	High	Master Protein	P22087	rRNA 2'-O-methyltransferase fibrillarin OS=Homo sapiens OX=9606 GN=FBL PE=1 SV=2	0.004	2.999	5	1	1	1	1	321	33.8	10.18	0	1
FALSE	High	Master Protein	O14979	Heterogeneous nuclear ribonucleoprotein D-like OS=Homo sapiens OX=9606 GN=HNRNPDL PE=1 SV=3	0.004	2.98	4	2	2	1	1	420	46.4	9.57	1.7	2
FALSE	High	Master Protein	P50991	T-complex protein 1 subunit delta OS=Homo sapiens OX=9606 GN=CCT4 PE=1 SV=4	0.004	2.967	2	1	1	1	1	539	57.9	7.83	1.69	1
FALSE	High	Master Protein	Q8IY26	Phospholipid phosphatase 6 OS=Homo sapiens OX=9606 GN=PLPP6 PE=1 SV=3	0.004	2.965	3	1	1	1	1	295	32.2	9.99	2.1	1
FALSE	High	Master Protein	Q9Y6A5	Transforming acidic coiled-coil-containing protein 3 OS=Homo sapiens OX=9606 GN=TACC3 PE=1 SV=1	0.004	2.924	4	2	2	2	1	838	90.3	5.05	2.22	2
FALSE	High	Master Protein	Q14558	Phosphoribosyl pyrophosphate synthase-associated protein 1 OS=Homo sapiens OX=9606 GN=PRPSAP1 PE=1 SV=2	0.004	2.906	6	1	1	1	1	356	39.4	7.2	0	1
FALSE	High	Master Protein	P62910	60S ribosomal protein L32 OS=Homo sapiens OX=9606 GN=RPL32 PE=1 SV=2	0.004	2.891	7	1	1	1	1	135	15.9	11.33	2.47	1
FALSE	High	Master Protein	P42766	60S ribosomal protein L35 OS=Homo sapiens OX=9606 GN=RPL35 PE=1 SV=2	0.004	2.868	7	1	1	1	1	123	14.5	11.05	0	1
FALSE	High	Master Protein	Q27J81	Inverted formin-2 OS=Homo sapiens OX=9606 GN=INF2 PE=1 SV=2	0.004	2.865	3	1	1	1	1	1249	135.5	5.38	0	1
FALSE	High	Master Protein	Q9NZB2	Constitutive coactivator of PPAR-gamma-like protein 1 OS=Homo sapiens OX=9606 GN=FAM120A PE=1 SV=2	0.004	2.858	2	1	1	1	1	1118	121.8	8.88	2.36	1
FALSE	High	Master Protein	Q08380	Galectin-3-binding protein OS=Homo sapiens OX=9606 GN=LGALS3BP PE=1 SV=1	0.004	2.831	2	1	1	1	1	585	65.3	5.27	0	1
FALSE	High	Master Protein	Q13330	Metastasis-associated protein MTA1 OS=Homo sapiens OX=9606 GN=MTA1 PE=1 SV=2	0.004	2.824	2	1	1	1	1	715	80.7	9.26	2.65	1
FALSE	High	Master Protein	P02042	Hemoglobin subunit delta OS=Homo sapiens OX=9606 GN=HBD PE=1 SV=2	0.004	2.787	7	1	1	1	1	147	16	8.05	2.37	1
FALSE	High	Master Protein	P07339	Cathepsin D OS=Homo sapiens OX=9606 GN=CTSD PE=1 SV=1	0.004	2.76	3	1	1	1	1	412	44.5	6.54	2.17	1
FALSE	High	Master Protein	Q9NYJ8	TGF-beta-activated kinase 1 and MAP3K7-binding protein 2 OS=Homo sapiens OX=9606 GN=TAB2 PE=1 SV=1	0.005	2.745	2	1	1	1	1	693	76.4	8.54	0	1
FALSE	High	Master Protein	Q9Y6K0	Choline/ethanolaminephosphotransferase 1 OS=Homo sapiens OX=9606 GN=CEPT1 PE=1 SV=1	0.005	2.736	3	1	2	1	1	416	46.5	8.21	4.21	1
FALSE	High	Master Protein	Q9UJF2	Ras GTPase-activating protein nGAP OS=Homo sapiens OX=9606 GN=RASAL2 PE=1 SV=2	0.005	2.679	1	1	1	1	1	1139	128.5	8.24	0	1
FALSE	High	Master Protein	Q9UFF9	CCR4-NOT transcription complex subunit 8 OS=Homo sapiens OX=9606 GN=CNOT8 PE=1 SV=1	0.005	2.666	6	1	1	1	1	292	33.5	4.81	2.06	1
FALSE	High	Master Protein	P62244	40S ribosomal protein S15a OS=Homo sapiens OX=9606 GN=RPS15A PE=1 SV=2	0.005	2.661	7	1	1	1	1	130	14.8	10.13	0	1
FALSE	High	Master Protein	P32969	60S ribosomal protein L9 OS=Homo sapiens OX=9606 GN=RPL9 PE=1 SV=1	0.005	2.656	5	1	2	1	1	192	21.9	9.95	3.76	1
FALSE	High	Master Protein	Q9Y520	Protein PRRC2C OS=Homo sapiens OX=9606 GN=PRRC2C PE=1 SV=4	0.006	2.571	1	1	1	1	1	2896	316.7	9.13	0	1
FALSE	High	Master Protein	P62699	Protein yippee-like 5 OS=Homo sapiens OX=9606 GN=YPEL5 PE=1 SV=1	0.006	2.462	10	1	1	1	1	121	13.8	7.31	0	1
FALSE	High	Master Protein	P59665	Neutrophil defensin 1 OS=Homo sapiens OX=9606 GN=DEFA1 PE=1 SV=1	0.006	2.422	10	1	1	1	1	94	10.2	6.99	0	1
FALSE	High	Master Protein	P06753	Tropomyosin alpha-3 chain OS=Homo sapiens OX=9606 GN=TPM3 PE=1 SV=2	0.006	2.372	5	1	1	1	1	285	32.9	4.72	0	1
FALSE	High	Master Protein	Q07666	KH domain-containing, RNA-binding, signal transduction-associated protein 1 OS=Homo sapiens OX=9606 GN=KHDRBS1 PE=1 SV=1	0.006	2.369	2	1	1	1	1	443	48.2	8.66	0	1
FALSE	High	Master Protein	Q9P2E3	NFX1-type zinc finger-containing protein 1 OS=Homo sapiens OX=9606 GN=ZNFX1 PE=2 SV=2	0.006	2.364	0	1	1	1	1	1918	220.1	7.3	1.85	1
FALSE	High	Master Protein	Q9BYE7	Polycomb group RING finger protein 6 OS=Homo sapiens OX=9606 GN=PCGF6 PE=1 SV=2	0.006	2.328	2	1	1	1	1	350	39	4.97	0	1
FALSE	High	Master Protein	Q99959	Plakophilin-2 OS=Homo sapiens OX=9606 GN=PKP2 PE=1 SV=2	0.006	2.316	3	1	1	1	1	881	97.4	9.33	2.16	1
FALSE	Medium	Master Protein	Q9NTJ3	Structural maintenance of chromosomes protein 4 OS=Homo sapiens OX=9606 GN=SMC4 PE=1 SV=2	0.012	2.276	1	1	1	1	1	1288	147.1	6.79	0	1
FALSE	Medium	Master Protein	P59998	Actin-related protein 2/3 complex subunit 4 OS=Homo sapiens OX=9606 GN=ARPC4 PE=1 SV=3	0.012	2.27	7	1	1	1	1	168	19.7	8.43	0	1
FALSE	Medium	Master Protein	Q96NB2	Sideroflexin-2 OS=Homo sapiens OX=9606 GN=SFXN2 PE=1 SV=2	0.012	2.268	5	1	1	1	1	322	36.2	9.41	1.95	1
FALSE	Medium	Master Protein	Q14126	Desmoglein-2 OS=Homo sapiens OX=9606 GN=DSG2 PE=1 SV=2	0.012	2.207	1	1	1	1	1	1118	122.2	5.24	0	1
FALSE	Medium	Master Protein	Q96RT1	Erbin OS=Homo sapiens OX=9606 GN=ERBIN PE=1 SV=2	0.012	2.203	1	1	1	1	1	1412	158.2	5.5	2.01	1
FALSE	Medium	Master Protein	Q9H2H8	Peptidyl-prolyl cis-trans isomerase-like 3 OS=Homo sapiens OX=9606 GN=PPIL3 PE=1 SV=1	0.011	2.197	9	1	1	1	1	161	18.1	6.79	1.63	1
FALSE	Medium	Master Protein	P62266	40S ribosomal protein S23 OS=Homo sapiens OX=9606 GN=RPS23 PE=1 SV=3	0.011	2.175	8	1	1	1	1	143	15.8	10.49	0	1
FALSE	Medium	Master Protein	P68400	Casein kinase II subunit alpha OS=Homo sapiens OX=9606 GN=CSNK2A1 PE=1 SV=1	0.011	2.16	5	1	1	1	1	391	45.1	7.74	0	1
FALSE	Medium	Master Protein	O75175	CCR4-NOT transcription complex subunit 3 OS=Homo sapiens OX=9606 GN=CNOT3 PE=1 SV=1	0.011	2.152	1	1	1	1	1	753	81.8	6.2	1.61	1
FALSE	Medium	Master Protein	Q9HAZ1	Dual specificity protein kinase CLK4 OS=Homo sapiens OX=9606 GN=CLK4 PE=1 SV=1	0.015	2.14	3	1	1	1	1	481	57.5	8.68	0	1
FALSE	Medium	Master Protein	E9PAV3	Nascent polypeptide-associated complex subunit alpha, muscle-specific form OS=Homo sapiens OX=9606 GN=NACA PE=1 SV=1	0.015	2.118	1	1	1	1	1	2078	205.3	9.58	0	1
FALSE	Medium	Master Protein	P36542	ATP synthase subunit gamma, mitochondrial OS=Homo sapiens OX=9606 GN=ATP5F1C PE=1 SV=1	0.015	2.117	3	1	1	1	1	298	33	9.22	0	1
FALSE	Medium	Master Protein	P02788	Lactotransferrin OS=Homo sapiens OX=9606 GN=LTF PE=1 SV=6	0.015	2.114	1	1	1	1	1	710	78.1	8.12	1.98	1
FALSE	Medium	Master Protein	Q9NWB1	RNA binding protein fox-1 homolog 1 OS=Homo sapiens OX=9606 GN=RBFOX1 PE=1 SV=2	0.016	2.09	3	1	1	1	1	397	42.8	6.86	0	1
FALSE	Medium	Master Protein	P06396	Gelsolin OS=Homo sapiens OX=9606 GN=GSN PE=1 SV=1	0.016	2.073	1	1	2	1	1	782	85.6	6.28	0	1
FALSE	Medium	Master Protein	P06239	Tyrosine-protein kinase Lck OS=Homo sapiens OX=9606 GN=LCK PE=1 SV=6	0.016	2.041	6	1	1	1	1	509	58	5.36	0	1
FALSE	Medium	Master Protein	Q8IXI2	Mitochondrial Rho GTPase 1 OS=Homo sapiens OX=9606 GN=RHOT1 PE=1 SV=2	0.016	2.02	2	1	1	1	1	618	70.7	6.27	0	1
FALSE	Medium	Master Protein	P18077	60S ribosomal protein L35a OS=Homo sapiens OX=9606 GN=RPL35A PE=1 SV=2	0.016	1.995	7	1	1	1	1	110	12.5	11.06	0	1
FALSE	Medium	Master Protein	P30536	Translocator protein OS=Homo sapiens OX=9606 GN=TSPO PE=1 SV=3	0.017	1.943	5	1	1	1	1	169	18.8	9.36	0	1
FALSE	Medium	Master Protein	P83881	60S ribosomal protein L36a OS=Homo sapiens OX=9606 GN=RPL36A PE=1 SV=2	0.017	1.903	8	1	1	1	1	106	12.4	10.58	1.81	1
FALSE	Medium	Master Protein	P35580	Myosin-10 OS=Homo sapiens OX=9606 GN=MYH10 PE=1 SV=3	0.017	1.883	1	1	1	1	1	1976	228.9	5.54	0	1
FALSE	Medium	Master Protein	O15145	Actin-related protein 2/3 complex subunit 3 OS=Homo sapiens OX=9606 GN=ARPC3 PE=1 SV=3	0.021	1.876	6	1	1	1	1	178	20.5	8.59	1.73	1
FALSE	Medium	Master Protein	O75306	NADH dehydrogenase [ubiquinone] iron-sulfur protein 2, mitochondrial OS=Homo sapiens OX=9606 GN=NDUFS2 PE=1 SV=2	0.021	1.874	2	1	1	1	1	463	52.5	7.55	0	1
FALSE	Medium	Master Protein	Q9NZN8	CCR4-NOT transcription complex subunit 2 OS=Homo sapiens OX=9606 GN=CNOT2 PE=1 SV=1	0.021	1.86	5	1	1	1	1	540	59.7	7.66	2.42	1
FALSE	Medium	Master Protein	P08621	U1 small nuclear ribonucleoprotein 70 kDa OS=Homo sapiens OX=9606 GN=SNRNP70 PE=1 SV=2	0.022	1.829	2	1	1	1	1	437	51.5	9.94	0	1
FALSE	Medium	Master Protein	P00403	Cytochrome c oxidase subunit 2 OS=Homo sapiens OX=9606 GN=MT-CO2 PE=1 SV=1	0.022	1.799	3	1	1	1	1	227	25.5	4.82	0	1
FALSE	Medium	Master Protein	Q9Y2Q9	28S ribosomal protein S28, mitochondrial OS=Homo sapiens OX=9606 GN=MRPS28 PE=1 SV=1	0.022	1.798	5	1	1	1	1	187	20.8	9.1	1.81	1
FALSE	Medium	Master Protein	Q9NYQ6	Cadherin EGF LAG seven-pass G-type receptor 1 OS=Homo sapiens OX=9606 GN=CELSR1 PE=1 SV=1	0.022	1.791	0	1	1	1	1	3014	329.3	5.92	0	1
FALSE	Medium	Master Protein	P25490	Transcriptional repressor protein YY1 OS=Homo sapiens OX=9606 GN=YY1 PE=1 SV=2	0.022	1.761	4	1	1	1	1	414	44.7	6.25	0	1
FALSE	Medium	Master Protein	P19474	E3 ubiquitin-protein ligase TRIM21 OS=Homo sapiens OX=9606 GN=TRIM21 PE=1 SV=1	0.022	1.732	2	1	1	1	1	475	54.1	6.38	0	1
FALSE	Medium	Master Protein	Q8WVX9	Fatty acyl-CoA reductase 1 OS=Homo sapiens OX=9606 GN=FAR1 PE=1 SV=1	0.022	1.717	2	1	1	1	1	515	59.3	9.17	1.62	1
FALSE	Medium	Master Protein	Q53GQ0	Very-long-chain 3-oxoacyl-CoA reductase OS=Homo sapiens OX=9606 GN=HSD17B12 PE=1 SV=2	0.022	1.706	4	1	1	1	1	312	34.3	9.32	0	1
FALSE	Medium	Master Protein	Q9NXS2	Glutaminyl-peptide cyclotransferase-like protein OS=Homo sapiens OX=9606 GN=QPCTL PE=1 SV=2	0.024	1.669	4	1	1	1	1	382	42.9	9.82	0	1
FALSE	Medium	Master Protein	Q96CU9	FAD-dependent oxidoreductase domain-containing protein 1 OS=Homo sapiens OX=9606 GN=FOXRED1 PE=1 SV=2	0.024	1.658	2	1	1	1	1	486	53.8	7.78	0	1
FALSE	Medium	Master Protein	Q5IS35	Mitochondrial thiamine pyrophosphate carrier OS=Macaca fascicularis OX=9541 GN=SLC25A19 PE=2 SV=1	0.024	1.655	2	1	1	1	1	320	35.7	9.63	0	1
FALSE	Medium	Master Protein	P42356	Phosphatidylinositol 4-kinase alpha OS=Homo sapiens OX=9606 GN=PI4KA PE=1 SV=4	0.024	1.642	1	1	1	1	1	2102	236.7	7.06	0	1
FALSE	Medium	Master Protein	Q9NWU2	Glucose-induced degradation protein 8 homolog OS=Homo sapiens OX=9606 GN=GID8 PE=1 SV=1	0.024	1.638	7	1	1	1	1	228	26.7	4.97	0	1
FALSE	Medium	Master Protein	Q7KZI7	Serine/threonine-protein kinase MARK2 OS=Homo sapiens OX=9606 GN=MARK2 PE=1 SV=2	0.024	1.638	1	1	1	1	1	788	87.9	9.72	0	1
FALSE	Medium	Master Protein	O14967	Calmegin OS=Homo sapiens OX=9606 GN=CLGN PE=1 SV=1	0.023	1.614	1	1	2	1	1	610	70	4.69	0	1
FALSE	Medium	Master Protein	P26641	Elongation factor 1-gamma OS=Homo sapiens OX=9606 GN=EEF1G PE=1 SV=3	0.025	1.607	3	1	1	1	1	437	50.1	6.67	0	1
FALSE	Medium	Master Protein	P49257	Protein ERGIC-53 OS=Homo sapiens OX=9606 GN=LMAN1 PE=1 SV=2	0.024	1.599	2	1	1	1	1	510	57.5	6.77	0	1
FALSE	Medium	Master Protein	Q8IWS0	PHD finger protein 6 OS=Homo sapiens OX=9606 GN=PHF6 PE=1 SV=1	0.026	1.579	3	1	1	1	1	365	41.3	8.68	0	1
FALSE	Medium	Master Protein	Q15181	Inorganic pyrophosphatase OS=Homo sapiens OX=9606 GN=PPA1 PE=1 SV=2	0.027	1.576	3	1	1	1	1	289	32.6	5.86	0	1
FALSE	Medium	Master Protein	Q9Y3A4	Ribosomal RNA-processing protein 7 homolog A OS=Homo sapiens OX=9606 GN=RRP7A PE=1 SV=2	0.027	1.575	4	1	1	1	1	280	32.3	9.58	0	1
FALSE	Medium	Master Protein	O94964	Protein SOGA1 OS=Homo sapiens OX=9606 GN=SOGA1 PE=1 SV=2	0.029	1.567	1	1	1	1	1	1423	159.7	6.46	0	1
FALSE	Medium	Master Protein	O00124	UBX domain-containing protein 8 OS=Homo sapiens OX=9606 GN=UBXN8 PE=1 SV=2	0.03	1.554	5	1	1	1	1	270	30.5	7.78	0	1
FALSE	Medium	Master Protein	Q5XKP0	MICOS complex subunit MIC13 OS=Homo sapiens OX=9606 GN=MICOS13 PE=1 SV=1	0.03	1.54	5	1	1	1	1	118	13.1	9.42	0	1
FALSE	Medium	Master Protein	P04181	Ornithine aminotransferase, mitochondrial OS=Homo sapiens OX=9606 GN=OAT PE=1 SV=1	0.032	1.512	3	1	1	1	1	439	48.5	7.03	0	1
FALSE	Medium	Master Protein	Q02952	A-kinase anchor protein 12 OS=Homo sapiens OX=9606 GN=AKAP12 PE=1 SV=4	0.033	1.492	1	1	1	1	1	1782	191.4	4.41	0	1
FALSE	Medium	Master Protein	Q15654	Thyroid receptor-interacting protein 6 OS=Homo sapiens OX=9606 GN=TRIP6 PE=1 SV=3	0.033	1.484	4	1	1	1	1	476	50.3	7.37	0	1
FALSE	Medium	Master Protein	Q8NC54	Keratinocyte-associated transmembrane protein 2 OS=Homo sapiens OX=9606 GN=KCT2 PE=1 SV=2	0.033	1.471	5	1	1	1	1	265	29.2	5.08	0	1
FALSE	Medium	Master Protein	Q9Y291	28S ribosomal protein S33, mitochondrial OS=Homo sapiens OX=9606 GN=MRPS33 PE=1 SV=1	0.033	1.462	17	1	1	1	1	106	12.6	10.11	0	1
FALSE	Medium	Master Protein	Q15696	U2 small nuclear ribonucleoprotein auxiliary factor 35 kDa subunit-related protein 2 OS=Homo sapiens OX=9606 GN=ZRSR2 PE=1 SV=2	0.032	1.449	2	1	1	1	1	482	58	9.72	0	1
FALSE	Medium	Master Protein	Q14011	Cold-inducible RNA-binding protein OS=Homo sapiens OX=9606 GN=CIRBP PE=1 SV=1	0.032	1.421	6	1	1	1	1	172	18.6	9.51	0	1
FALSE	Medium	Master Protein	P55072	Transitional endoplasmic reticulum ATPase OS=Homo sapiens OX=9606 GN=VCP PE=1 SV=4	0.032	1.409	2	1	1	1	1	806	89.3	5.26	1.75	1
FALSE	Medium	Master Protein	P02549	Spectrin alpha chain, erythrocytic 1 OS=Homo sapiens OX=9606 GN=SPTA1 PE=1 SV=5	0.032	1.408	1	1	1	1	1	2419	279.8	5.05	0	1
FALSE	Medium	Master Protein	P62195	26S proteasome regulatory subunit 8 OS=Homo sapiens OX=9606 GN=PSMC5 PE=1 SV=1	0.034	1.386	3	1	1	1	1	406	45.6	7.55	0	1
FALSE	Medium	Master Protein	P62861	40S ribosomal protein S30 OS=Homo sapiens OX=9606 GN=FAU PE=1 SV=1	0.035	1.371	17	1	1	1	1	59	6.6	12.15	1.78	1
FALSE	Medium	Master Protein	O43175	D-3-phosphoglycerate dehydrogenase OS=Homo sapiens OX=9606 GN=PHGDH PE=1 SV=4	0.035	1.364	2	1	1	1	1	533	56.6	6.71	0	1
FALSE	Medium	Master Protein	Q5JU67	Cilia- and flagella-associated protein 157 OS=Homo sapiens OX=9606 GN=CFAP157 PE=2 SV=1	0.036	1.348	4	1	1	1	1	520	60.5	8.81	0	1
FALSE	Medium	Master Protein	Q7Z417	Nuclear fragile X mental retardation-interacting protein 2 OS=Homo sapiens OX=9606 GN=NUFIP2 PE=1 SV=1	0.036	1.347	2	1	1	1	1	695	76.1	8.7	0	1
FALSE	Medium	Master Protein	Q9NUD5	Zinc finger CCHC domain-containing protein 3 OS=Homo sapiens OX=9606 GN=ZCCHC3 PE=1 SV=2	0.039	1.318	2	1	1	1	1	403	43.5	8.53	0	1
FALSE	Medium	Master Protein	Q9UBP0	Spastin OS=Homo sapiens OX=9606 GN=SPAST PE=1 SV=1	0.041	1.27	1	1	1	1	1	616	67.2	9.64	0	1
FALSE	Medium	Master Protein	Q9BT22	Chitobiosyldiphosphodolichol beta-mannosyltransferase OS=Homo sapiens OX=9606 GN=ALG1 PE=1 SV=2	0.041	1.262	3	1	1	1	1	464	52.5	7.23	0	1
FALSE	Medium	Master Protein	Q8N5Q1	Protein FAM71E2 OS=Homo sapiens OX=9606 GN=FAM71E2 PE=2 SV=3	0.041	1.262	2	1	1	1	1	922	99.9	9.39	0	1
FALSE	Medium	Master Protein	P35030	Trypsin-3 OS=Homo sapiens OX=9606 GN=PRSS3 PE=1 SV=2	0.041	1.249	4	1	1	1	1	304	32.5	7.49	1.67	1
FALSE	Medium	Master Protein	Q15773	Myeloid leukemia factor 2 OS=Homo sapiens OX=9606 GN=MLF2 PE=1 SV=1	0.042	1.238	11	1	1	1	1	248	28.1	6.9	0	1
FALSE	Medium	Master Protein	Q9HC77	Centromere protein J OS=Homo sapiens OX=9606 GN=CENPJ PE=1 SV=2	0.042	1.228	1	1	1	1	1	1338	152.9	6.61	1.74	1
FALSE	Medium	Master Protein	Q9H2P0	Activity-dependent neuroprotector homeobox protein OS=Homo sapiens OX=9606 GN=ADNP PE=1 SV=1	0.042	1.225	1	1	1	1	1	1102	123.5	7.34	0	1
FALSE	Medium	Master Protein	P52298	Nuclear cap-binding protein subunit 2 OS=Homo sapiens OX=9606 GN=NCBP2 PE=1 SV=1	0.042	1.215	11	1	1	1	1	156	18	8.21	0	1
FALSE	Medium	Master Protein	Q9H444	Charged multivesicular body protein 4b OS=Homo sapiens OX=9606 GN=CHMP4B PE=1 SV=1	0.042	1.213	6	1	1	1	1	224	24.9	4.82	0	1
FALSE	Medium	Master Protein	Q969E3	Urocortin-3 OS=Homo sapiens OX=9606 GN=UCN3 PE=1 SV=2	0.044	1.188	11	1	1	1	1	161	18	10.42	0	1
FALSE	Medium	Master Protein	Q5SW79	Centrosomal protein of 170 kDa OS=Homo sapiens OX=9606 GN=CEP170 PE=1 SV=1	0.046	1.186	1	1	1	1	1	1584	175.2	7.11	0	1
FALSE	Medium	Master Protein	P45880	Voltage-dependent anion-selective channel protein 2 OS=Homo sapiens OX=9606 GN=VDAC2 PE=1 SV=2	0.047	1.168	3	1	1	1	1	294	31.5	7.56	0	1
FALSE	Medium	Master Protein	Q9UKQ2	Disintegrin and metalloproteinase domain-containing protein 28 OS=Homo sapiens OX=9606 GN=ADAM28 PE=2 SV=3	0.046	1.163	1	1	1	1	1	775	87.1	6.95	1.8	1
FALSE	Medium	Master Protein	P07885	Protease OS=Human adenovirus E serotype 4 OX=28280 GN=L3 PE=3 SV=1	0.046	1.163	12	1	1	1	1	201	22.8	9.13	0	1
FALSE	Medium	Master Protein	P00367	Glutamate dehydrogenase 1, mitochondrial OS=Homo sapiens OX=9606 GN=GLUD1 PE=1 SV=2	0.046	1.134	1	1	1	1	1	558	61.4	7.8	0	1
FALSE	Medium	Master Protein	Q70IA6	MOB kinase activator 2 OS=Homo sapiens OX=9606 GN=MOB2 PE=1 SV=1	0.049	1.117	3	1	1	1	1	237	26.9	6.79	0	1
FALSE	Medium	Master Protein	Q9Y5J1	U3 small nucleolar RNA-associated protein 18 homolog OS=Homo sapiens OX=9606 GN=UTP18 PE=1 SV=3	0.049	1.112	4	1	2	1	1	556	62	8.76	0	1
FALSE	Low	Master Protein	P12273	Prolactin-inducible protein OS=Homo sapiens OX=9606 GN=PIP PE=1 SV=1	0.055	1.105	8	1	1	1	1	146	16.6	8.05	2.01	1
FALSE	Low	Master Protein	Q9Y219	Protein jagged-2 OS=Homo sapiens OX=9606 GN=JAG2 PE=1 SV=3	0.055	1.1	2	1	1	1	1	1238	133.3	5.83	0	1
FALSE	Low	Master Protein	Q14247	Src substrate cortactin OS=Homo sapiens OX=9606 GN=CTTN PE=1 SV=2	0.056	1.068	2	1	1	1	1	550	61.5	5.4	0	1
FALSE	Low	Master Protein	Q9Y383	Putative RNA-binding protein Luc7-like 2 OS=Homo sapiens OX=9606 GN=LUC7L2 PE=1 SV=2	0.064	1.05	2	1	1	1	1	392	46.5	10.01	0	1
FALSE	Low	Master Protein	O15226	NF-kappa-B-repressing factor OS=Homo sapiens OX=9606 GN=NKRF PE=1 SV=2	0.065	1.037	2	1	1	1	1	690	77.6	8.79	0	1
FALSE	Low	Master Protein	Q8WWW0	Ras association domain-containing protein 5 OS=Homo sapiens OX=9606 GN=RASSF5 PE=1 SV=1	0.069	1.016	3	1	1	1	1	418	47.1	9.14	0	1
FALSE	Low	Master Protein	P56962	Syntaxin-17 OS=Homo sapiens OX=9606 GN=STX17 PE=1 SV=2	0.069	1.003	3	1	1	1	1	302	33.4	6.57	0	1
FALSE	Low	Master Protein	Q9UBS4	DnaJ homolog subfamily B member 11 OS=Homo sapiens OX=9606 GN=DNAJB11 PE=1 SV=1	0.069	0.998	4	1	1	1	1	358	40.5	6.18	0	1
FALSE	Low	Master Protein	Q9WC63	Gag-Pol polyprotein OS=Human immunodeficiency virus type 1 group M subtype J (isolate SE9173) OX=388904 GN=gag-pol PE=3 SV=3	0.07	0.997	1	1	1	1	1	1432	162	8.59	0	1
FALSE	Low	Master Protein	P50579	Methionine aminopeptidase 2 OS=Homo sapiens OX=9606 GN=METAP2 PE=1 SV=1	0.07	0.993	5	1	1	1	1	478	52.9	5.82	0	1
FALSE	Low	Master Protein	Q6P5R6	60S ribosomal protein L22-like 1 OS=Homo sapiens OX=9606 GN=RPL22L1 PE=1 SV=2	0.071	0.985	10	1	1	1	1	122	14.6	9.38	0	1
FALSE	Low	Master Protein	P36537	UDP-glucuronosyltransferase 2B10 OS=Homo sapiens OX=9606 GN=UGT2B10 PE=1 SV=1	0.071	0.984	1	1	1	1	1	528	60.7	9	1.89	1
FALSE	Low	Master Protein	Q8IWZ8	SURP and G-patch domain-containing protein 1 OS=Homo sapiens OX=9606 GN=SUGP1 PE=1 SV=2	0.073	0.969	2	1	1	1	1	645	72.4	7.61	1.77	1
FALSE	Low	Master Protein	Q9NVP1	ATP-dependent RNA helicase DDX18 OS=Homo sapiens OX=9606 GN=DDX18 PE=1 SV=2	0.074	0.967	1	1	1	1	1	670	75.4	9.5	0	1
FALSE	Low	Master Protein	Q96HB5	Coiled-coil domain-containing protein 120 OS=Homo sapiens OX=9606 GN=CCDC120 PE=1 SV=1	0.073	0.961	6	1	1	1	1	630	67.5	9.38	0	1
FALSE	Low	Master Protein	P14618	Pyruvate kinase PKM OS=Homo sapiens OX=9606 GN=PKM PE=1 SV=4	0.073	0.951	2	1	1	1	1	531	57.9	7.84	1.65	1
FALSE	Low	Master Protein	O43660	Pleiotropic regulator 1 OS=Homo sapiens OX=9606 GN=PLRG1 PE=1 SV=1	0.073	0.948	2	1	1	1	1	514	57.2	9.17	0	1
FALSE	Low	Master Protein	Q8N720	Zinc finger protein 655 OS=Homo sapiens OX=9606 GN=ZNF655 PE=1 SV=3	0.073	0.947	2	1	1	1	1	491	57.4	7.14	0	1
FALSE	Low	Master Protein	Q8N954	G patch domain-containing protein 11 OS=Homo sapiens OX=9606 GN=GPATCH11 PE=1 SV=4	0.076	0.935	4	1	1	1	1	285	33.3	5.86	0	1
FALSE	Low	Master Protein	Q9UBX3	Mitochondrial dicarboxylate carrier OS=Homo sapiens OX=9606 GN=SLC25A10 PE=1 SV=2	0.076	0.928	4	1	1	1	1	287	31.3	9.54	0	1

## Sheet: RIF1-IP2
Protein hits	--------------------------------------------------------
prot_hit_num	prot_acc	prot_desc	prot_score	prot_mass	prot_matches	prot_matches_sig	prot_sequences	prot_sequences_sig	prot_cover
1	RIF1_HUMAN	Telomere-associated protein RIF1 OS=Homo sapiens GN=RIF1 PE=1 SV=2	60945	276461	1624	1596	173	173	74.8
2	MEP50_HUMAN	Methylosome protein 50 OS=Homo sapiens GN=WDR77 PE=1 SV=1	6190	37442	194	184	19	19	81.9
3	ANM5_HUMAN	Protein arginine N-methyltransferase 5 OS=Homo sapiens GN=PRMT5 PE=1 SV=4	5546	73322	222	217	45	45	74.9
4	HSP71_HUMAN	Heat shock 70 kDa protein 1A/1B OS=Homo sapiens GN=HSPA1A PE=1 SV=5	5366	70294	157	155	42	42	71.1
5	TBB5_HUMAN	Tubulin beta chain OS=Homo sapiens GN=TUBB PE=1 SV=2	4564	50095	146	146	29	29	79.1
6	TBB2C_HUMAN	Tubulin beta-2C chain OS=Homo sapiens GN=TUBB2C PE=1 SV=1	4561	50255	143	143	29	29	78.9
7	TBB2B_HUMAN	Tubulin beta-2B chain OS=Homo sapiens GN=TUBB2B PE=1 SV=1	3658	50377	126	125	25	24	67
8	TBA1B_HUMAN	Tubulin alpha-1B chain OS=Homo sapiens GN=TUBA1B PE=1 SV=1	3646	50804	125	120	25	25	72.3
9	K1C10_HUMAN	Keratin, type I cytoskeletal 10 OS=Homo sapiens GN=KRT10 PE=1 SV=6	3418	59020	73	71	25	25	51.2
10	K2C1_HUMAN	Keratin, type II cytoskeletal 1 OS=Homo sapiens GN=KRT1 PE=1 SV=6	3314	66170	73	71	27	27	43.9
11	TBA1A_HUMAN	Tubulin alpha-1A chain OS=Homo sapiens GN=TUBA1A PE=1 SV=1	3290	50788	117	112	24	24	69.2
12	TBA1C_HUMAN	Tubulin alpha-1C chain OS=Homo sapiens GN=TUBA1C PE=1 SV=1	2837	50548	94	91	25	25	74.8
13	STK38_HUMAN	Serine/threonine-protein kinase 38 OS=Homo sapiens GN=STK38 PE=1 SV=1	2744	54498	101	101	25	25	55.3
14	TBB3_HUMAN	Tubulin beta-3 chain OS=Homo sapiens GN=TUBB3 PE=1 SV=2	2558	50856	75	74	16	16	33.8
15	MAP1B_HUMAN	Microtubule-associated protein 1B OS=Homo sapiens GN=MAP1B PE=1 SV=1	2201	271651	56	55	40	39	26.4
16	RBM10_HUMAN	RNA-binding protein 10 OS=Homo sapiens GN=RBM10 PE=1 SV=3	2167	103811	74	71	39	39	46.3
17	RN219_HUMAN	RING finger protein 219 OS=Homo sapiens GN=RNF219 PE=1 SV=1	2087	82377	58	55	32	32	41.5
18	NS1BP_HUMAN	Influenza virus NS1A-binding protein OS=Homo sapiens GN=IVNS1ABP PE=1 SV=3	2048	72937	60	59	23	23	53.9
19	K22E_HUMAN	Keratin, type II cytoskeletal 2 epidermal OS=Homo sapiens GN=KRT2 PE=1 SV=2	1842	65678	52	51	27	27	51.3
20	HS71L_HUMAN	Heat shock 70 kDa protein 1-like OS=Homo sapiens GN=HSPA1L PE=1 SV=2	1680	70730	38	38	12	12	25.9
21	TBB6_HUMAN	Tubulin beta-6 chain OS=Homo sapiens GN=TUBB6 PE=1 SV=1	1661	50281	74	74	15	15	50
22	SPTB2_HUMAN	Spectrin beta chain, brain 1 OS=Homo sapiens GN=SPTBN1 PE=1 SV=2	1607	275237	40	38	33	33	23.4
23	GRP78_HUMAN	78 kDa glucose-regulated protein OS=Homo sapiens GN=HSPA5 PE=1 SV=2	1581	72402	37	36	21	21	39.4
24	CLAP2_HUMAN	CLIP-associating protein 2 OS=Homo sapiens GN=CLASP2 PE=1 SV=2	1579	141844	45	44	30	30	31.1
25	K1C9_HUMAN	Keratin, type I cytoskeletal 9 OS=Homo sapiens GN=KRT9 PE=1 SV=3	1516	62255	32	32	17	17	45.6
26	GRP75_HUMAN	Stress-70 protein, mitochondrial OS=Homo sapiens GN=HSPA9 PE=1 SV=2	1491	73920	33	33	17	17	34.8
27	HSP76_HUMAN	Heat shock 70 kDa protein 6 OS=Homo sapiens GN=HSPA6 PE=1 SV=2	1465	71440	36	35	8	8	13.4
28	HSP7C_HUMAN	Heat shock cognate 71 kDa protein OS=Homo sapiens GN=HSPA8 PE=1 SV=1	1336	71082	38	38	25	25	41.6
29	PP1A_HUMAN	Serine/threonine-protein phosphatase PP1-alpha catalytic subunit OS=Homo sapiens GN=PPP1CA PE=1 SV=1	1234	38229	36	36	15	15	51.2
30	ATPA_HUMAN	ATP synthase subunit alpha, mitochondrial OS=Homo sapiens GN=ATP5A1 PE=1 SV=1	1210	59828	26	26	16	16	38.3
31	SPTA2_HUMAN	Spectrin alpha chain, brain OS=Homo sapiens GN=SPTAN1 PE=1 SV=3	1161	285163	33	33	29	29	21.1
32	PP1G_HUMAN	Serine/threonine-protein phosphatase PP1-gamma catalytic subunit OS=Homo sapiens GN=PPP1CC PE=1 SV=1	1151	37701	32	32	14	14	53.9
33	ICLN_HUMAN	Methylosome subunit pICln OS=Homo sapiens GN=CLNS1A PE=1 SV=1	1111	26370	24	23	9	9	66.7
34	ATPB_HUMAN	ATP synthase subunit beta, mitochondrial OS=Homo sapiens GN=ATP5B PE=1 SV=3	1065	56525	33	32	20	20	60.9
35	IPO8_HUMAN	Importin-8 OS=Homo sapiens GN=IPO8 PE=1 SV=2	1023	120945	29	28	20	19	29.4
36	UN84B_HUMAN	Protein unc-84 homolog B OS=Homo sapiens GN=UNC84B PE=1 SV=3	987	80490	24	23	15	14	38.1
37	OTUD4_HUMAN	OTU domain-containing protein 4 OS=Homo sapiens GN=OTUD4 PE=1 SV=2	954	124823	34	34	21	21	28.5
38	ST38L_HUMAN	Serine/threonine-protein kinase 38-like OS=Homo sapiens GN=STK38L PE=1 SV=3	940	54196	31	31	16	16	36.6
39	AT2A2_HUMAN	Sarcoplasmic/endoplasmic reticulum calcium ATPase 2 OS=Homo sapiens GN=ATP2A2 PE=1 SV=1	879	116336	22	22	15	15	18.3
40	PP1B_HUMAN	Serine/threonine-protein phosphatase PP1-beta catalytic subunit OS=Homo sapiens GN=PPP1CB PE=1 SV=3	863	37961	26	25	14	13	54.4
41	WDFY2_HUMAN	WD repeat and FYVE domain-containing protein 2 OS=Homo sapiens GN=WDFY2 PE=2 SV=2	679	45923	16	16	9	9	32.5
42	ADT2_HUMAN	ADP/ATP translocase 2 OS=Homo sapiens GN=SLC25A5 PE=1 SV=6	611	33102	21	21	11	11	38.6
43	AT1A1_HUMAN	Sodium/potassium-transporting ATPase subunit alpha-1 OS=Homo sapiens GN=ATP1A1 PE=1 SV=1	602	114135	14	14	13	13	16.6
44	SMD2_HUMAN	Small nuclear ribonucleoprotein Sm D2 OS=Homo sapiens GN=SNRPD2 PE=1 SV=1	587	13632	16	16	5	5	41.5
45	EF1A1_HUMAN	Elongation factor 1-alpha 1 OS=Homo sapiens GN=EEF1A1 PE=1 SV=1	580	50451	24	23	13	12	38.1
46	HDX_HUMAN	Highly divergent homeobox OS=Homo sapiens GN=HDX PE=1 SV=1	536	77842	20	19	14	13	27.7
47	LTBP1_HUMAN	Latent-transforming growth factor beta-binding protein 1 OS=Homo sapiens GN=LTBP1 PE=1 SV=4	529	195112	18	18	16	16	18.4
48	PTAD1_HUMAN	Protein tyrosine phosphatase-like protein PTPLAD1 OS=Homo sapiens GN=PTPLAD1 PE=1 SV=2	515	43360	15	15	9	9	22.9
49	CK084_HUMAN	Uncharacterized protein C11orf84 OS=Homo sapiens GN=C11orf84 PE=1 SV=3	495	41297	11	11	7	7	27.6
50	ACTB_HUMAN	Actin, cytoplasmic 1 OS=Homo sapiens GN=ACTB PE=1 SV=1	482	42052	15	15	7	7	29.1
51	PRP31_HUMAN	U4/U6 small nuclear ribonucleoprotein Prp31 OS=Homo sapiens GN=PRPF31 PE=1 SV=2	471	55649	15	15	10	10	36.3
52	CMBL_HUMAN	Carboxymethylenebutenolidase homolog OS=Homo sapiens GN=CMBL PE=1 SV=1	456	28372	15	15	8	8	39.6
53	E2F7_HUMAN	Transcription factor E2F7 OS=Homo sapiens GN=E2F7 PE=1 SV=2	432	100240	11	11	8	8	16.1
54	SMD1_HUMAN	Small nuclear ribonucleoprotein Sm D1 OS=Homo sapiens GN=SNRPD1 PE=1 SV=1	429	13273	11	11	4	4	54.6
55	K2C6B_HUMAN	Keratin, type II cytoskeletal 6B OS=Homo sapiens GN=KRT6B PE=1 SV=5	425	60315	11	11	7	7	14.5
56	ADT3_HUMAN	ADP/ATP translocase 3 OS=Homo sapiens GN=SLC25A6 PE=1 SV=4	423	33073	12	12	8	8	34.2
57	TR150_HUMAN	Thyroid hormone receptor-associated protein 3 OS=Homo sapiens GN=THRAP3 PE=1 SV=2	412	108658	14	12	7	6	11.6
58	MPCP_HUMAN	Phosphate carrier protein, mitochondrial OS=Homo sapiens GN=SLC25A3 PE=1 SV=2	382	40525	13	13	7	7	29.3
59	IMA4_HUMAN	Importin subunit alpha-4 OS=Homo sapiens GN=KPNA4 PE=1 SV=1	376	58364	8	8	6	6	20.9
60	FLNA_HUMAN	Filamin-A OS=Homo sapiens GN=FLNA PE=1 SV=4	359	283301	12	11	12	11	7.9
61	TERA_HUMAN	Transitional endoplasmic reticulum ATPase OS=Homo sapiens GN=VCP PE=1 SV=4	359	89950	11	11	8	8	18.7
62	K1C14_HUMAN	Keratin, type I cytoskeletal 14 OS=Homo sapiens GN=KRT14 PE=1 SV=4	341	51872	9	9	7	7	17.4
63	ACTC_HUMAN	Actin, alpha cardiac muscle 1 OS=Homo sapiens GN=ACTC1 PE=1 SV=1	325	42334	11	11	4	4	14.3
64	SPIN1_HUMAN	Spindlin-1 OS=Homo sapiens GN=SPIN1 PE=1 SV=3	317	29696	9	8	6	6	43.9
65	PRPS1_HUMAN	Ribose-phosphate pyrophosphokinase 1 OS=Homo sapiens GN=PRPS1 PE=1 SV=2	313	35325	6	6	5	5	21.7
66	K2C5_HUMAN	Keratin, type II cytoskeletal 5 OS=Homo sapiens GN=KRT5 PE=1 SV=3	303	62568	11	11	9	9	15.6
67	IF4B_HUMAN	Eukaryotic translation initiation factor 4B OS=Homo sapiens GN=EIF4B PE=1 SV=2	291	69167	11	9	6	5	18.5
68	RIOK1_HUMAN	Serine/threonine-protein kinase RIO1 OS=Homo sapiens GN=RIOK1 PE=1 SV=2	290	65884	11	11	7	7	23.6
69	MYCBP_HUMAN	C-Myc-binding protein OS=Homo sapiens GN=MYCBP PE=1 SV=3	290	11959	9	9	4	4	58.3
70	PRDX1_HUMAN	Peroxiredoxin-1 OS=Homo sapiens GN=PRDX1 PE=1 SV=1	282	22324	12	11	8	8	47.2
71	PABP1_HUMAN	Polyadenylate-binding protein 1 OS=Homo sapiens GN=PABPC1 PE=1 SV=2	276	70854	8	8	8	8	20.1
72	KV201_HUMAN	Ig kappa chain V-II region Cum OS=Homo sapiens PE=1 SV=1	252	12782	4	4	1	1	11.3
73	BCLF1_HUMAN	Bcl-2-associated transcription factor 1 OS=Homo sapiens GN=BCLAF1 PE=1 SV=2	248	106173	7	7	6	6	10.4
74	ZDBF2_HUMAN	DBF4-type zinc finger-containing protein 2 OS=Homo sapiens GN=ZDBF2 PE=1 SV=3	237	268589	10	10	10	10	8.4
75	OGT1_HUMAN	UDP-N-acetylglucosamine--peptide N-acetylglucosaminyltransferase 110 kDa subunit OS=Homo sapiens GN=OGT PE=1 SV=3	231	118104	5	5	4	4	6.3
76	SMD3_HUMAN	Small nuclear ribonucleoprotein Sm D3 OS=Homo sapiens GN=SNRPD3 PE=1 SV=1	207	14021	5	5	3	3	31.7
77	MYO5B_HUMAN	Myosin-Vb OS=Homo sapiens GN=MYO5B PE=1 SV=2	195	215218	5	5	5	5	4.3
78	HNRH1_HUMAN	Heterogeneous nuclear ribonucleoprotein H OS=Homo sapiens GN=HNRNPH1 PE=1 SV=4	195	49484	4	4	3	3	10.5
79	TECR_HUMAN	Trans-2,3-enoyl-CoA reductase OS=Homo sapiens GN=TECR PE=1 SV=1	195	36410	7	6	5	4	18.8
80	SSBP_HUMAN	Single-stranded DNA-binding protein, mitochondrial OS=Homo sapiens GN=SSBP1 PE=1 SV=1	193	17249	6	6	4	4	35.1
81	PABP4_HUMAN	Polyadenylate-binding protein 4 OS=Homo sapiens GN=PABPC4 PE=1 SV=1	186	71080	6	6	6	6	16.5
82	H4_HUMAN	Histone H4 OS=Homo sapiens GN=HIST1H4A PE=1 SV=2	186	11360	5	5	4	4	30.1
83	PRDX4_HUMAN	Peroxiredoxin-4 OS=Homo sapiens GN=PRDX4 PE=1 SV=1	185	30749	5	5	5	5	29.9
84	SSRD_HUMAN	Translocon-associated protein subunit delta OS=Homo sapiens GN=SSR4 PE=1 SV=1	185	19158	6	6	4	4	30.6
85	H2A1D_HUMAN	Histone H2A type 1-D OS=Homo sapiens GN=HIST1H2AD PE=1 SV=2	184	14099	5	5	3	3	30
86	TM165_HUMAN	Transmembrane protein 165 OS=Homo sapiens GN=TMEM165 PE=1 SV=1	183	35055	5	5	4	4	20.4
87	GHC1_HUMAN	Mitochondrial glutamate carrier 1 OS=Homo sapiens GN=SLC25A22 PE=1 SV=1	176	34904	4	4	3	3	18.9
88	JAK1_HUMAN	Tyrosine-protein kinase JAK1 OS=Homo sapiens GN=JAK1 PE=1 SV=2	176	135016	4	4	3	3	3.8
89	ERH_HUMAN	Enhancer of rudimentary homolog OS=Homo sapiens GN=ERH PE=1 SV=1	176	12422	4	4	2	2	30.8
90	SF3B2_HUMAN	Splicing factor 3B subunit 2 OS=Homo sapiens GN=SF3B2 PE=1 SV=1	175	97710	5	5	4	4	7.7
91	F263_HUMAN	6-phosphofructo-2-kinase/fructose-2,6-biphosphatase 3 OS=Homo sapiens GN=PFKFB3 PE=1 SV=1	174	60370	4	4	4	4	10
92	S61A1_HUMAN	Protein transport protein Sec61 subunit alpha isoform 1 OS=Homo sapiens GN=SEC61A1 PE=1 SV=2	174	52687	4	4	2	2	9
93	USMG5_HUMAN	Up-regulated during skeletal muscle growth protein 5 OS=Homo sapiens GN=USMG5 PE=1 SV=1	169	6510	2	2	1	1	25.9
94	BAF_HUMAN	Barrier-to-autointegration factor OS=Homo sapiens GN=BANF1 PE=1 SV=1	165	10280	4	4	3	3	42.7
95	TET2_HUMAN	Probable methylcytosine dioxygenase TET2 OS=Homo sapiens GN=TET2 PE=1 SV=3	158	226237	5	5	5	5	4.2
96	TMM33_HUMAN	Transmembrane protein 33 OS=Homo sapiens GN=TMEM33 PE=1 SV=2	158	28302	3	3	3	3	15.4
97	MGAP_HUMAN	MAX gene-associated protein OS=Homo sapiens GN=MGA PE=1 SV=2	152	333784	4	4	4	4	3
98	CEP70_HUMAN	Centrosomal protein of 70 kDa OS=Homo sapiens GN=CEP70 PE=1 SV=2	151	70278	4	4	3	3	7.7
99	NP1L1_HUMAN	Nucleosome assembly protein 1-like 1 OS=Homo sapiens GN=NAP1L1 PE=1 SV=1	151	45631	4	4	4	4	18.9
100	PSPC1_HUMAN	Paraspeckle component 1 OS=Homo sapiens GN=PSPC1 PE=1 SV=1	151	58820	4	4	3	3	8.8
101	TIM50_HUMAN	Mitochondrial import inner membrane translocase subunit TIM50 OS=Homo sapiens GN=TIMM50 PE=1 SV=2	149	39850	3	3	2	2	9.3
102	LMNB1_HUMAN	Lamin-B1 OS=Homo sapiens GN=LMNB1 PE=1 SV=2	146	66653	3	3	2	2	6.3
103	LAP2B_HUMAN	Lamina-associated polypeptide 2, isoforms beta/gamma OS=Homo sapiens GN=TMPO PE=1 SV=2	146	50696	5	5	5	5	17.6
104	RSMB_HUMAN	Small nuclear ribonucleoprotein-associated proteins B and B~ OS=Homo sapiens GN=SNRPB PE=1 SV=2	145	24765	5	5	4	4	20
105	TNR6B_HUMAN	Trinucleotide repeat-containing gene 6B protein OS=Homo sapiens GN=TNRC6B PE=1 SV=4	144	194739	5	5	4	4	4.1
106	H2B1B_HUMAN	Histone H2B type 1-B OS=Homo sapiens GN=HIST1H2BB PE=1 SV=2	141	13942	3	3	2	2	19
107	HS90B_HUMAN	Heat shock protein HSP 90-beta OS=Homo sapiens GN=HSP90AB1 PE=1 SV=4	141	83554	3	3	3	3	5.7
108	RS5_HUMAN	40S ribosomal protein S5 OS=Homo sapiens GN=RPS5 PE=1 SV=4	141	23033	2	2	2	2	13.7
109	PPIA_HUMAN	Peptidyl-prolyl cis-trans isomerase A OS=Homo sapiens GN=PPIA PE=1 SV=2	138	18229	4	4	4	4	32.7
110	PCNA_HUMAN	Proliferating cell nuclear antigen OS=Homo sapiens GN=PCNA PE=1 SV=1	138	29092	4	4	3	3	21.1
111	PCAT1_HUMAN	Lysophosphatidylcholine acyltransferase 1 OS=Homo sapiens GN=LPCAT1 PE=1 SV=2	138	59741	4	4	3	3	8.6
112	PRDX6_HUMAN	Peroxiredoxin-6 OS=Homo sapiens GN=PRDX6 PE=1 SV=3	137	25133	3	3	2	2	17
113	AIFM1_HUMAN	Apoptosis-inducing factor 1, mitochondrial OS=Homo sapiens GN=AIFM1 PE=1 SV=1	135	67144	6	6	5	5	15
114	P4HA1_HUMAN	Prolyl 4-hydroxylase subunit alpha-1 OS=Homo sapiens GN=P4HA1 PE=1 SV=2	135	61296	3	3	3	3	9.2
115	UBIQ_HUMAN	Ubiquitin OS=Homo sapiens GN=RPS27A PE=1 SV=1	132	8560	3	3	2	2	32.9
116	TAF4_HUMAN	Transcription initiation factor TFIID subunit 4 OS=Homo sapiens GN=TAF4 PE=1 SV=2	132	110332	4	4	4	4	8.8
117	SERA_HUMAN	D-3-phosphoglycerate dehydrogenase OS=Homo sapiens GN=PHGDH PE=1 SV=4	130	57356	2	2	2	2	5.1
118	KPRB_HUMAN	Phosphoribosyl pyrophosphate synthase-associated protein 2 OS=Homo sapiens GN=PRPSAP2 PE=1 SV=1	129	41299	5	5	5	5	21.7
119	KPRA_HUMAN	Phosphoribosyl pyrophosphate synthase-associated protein 1 OS=Homo sapiens GN=PRPSAP1 PE=1 SV=2	127	39654	4	4	4	4	16.9
120	SF3B3_HUMAN	Splicing factor 3B subunit 3 OS=Homo sapiens GN=SF3B3 PE=1 SV=4	126	136575	3	3	3	3	3.7
121	PDCD6_HUMAN	Programmed cell death protein 6 OS=Homo sapiens GN=PDCD6 PE=1 SV=1	124	21912	3	3	3	3	17.8
122	BASI_HUMAN	Basigin OS=Homo sapiens GN=BSG PE=1 SV=2	122	42573	3	3	3	3	12.5
123	HNRPF_HUMAN	Heterogeneous nuclear ribonucleoprotein F OS=Homo sapiens GN=HNRNPF PE=1 SV=3	121	45985	3	3	2	2	7.2
124	AL3A2_HUMAN	Fatty aldehyde dehydrogenase OS=Homo sapiens GN=ALDH3A2 PE=1 SV=1	118	55269	7	6	6	6	15.3
125	TRIP6_HUMAN	Thyroid receptor-interacting protein 6 OS=Homo sapiens GN=TRIP6 PE=1 SV=3	118	51738	4	4	4	4	18.7
126	SSRA_HUMAN	Translocon-associated protein subunit alpha OS=Homo sapiens GN=SSR1 PE=1 SV=3	118	32215	4	4	3	3	11.9
127	COX15_HUMAN	Cytochrome c oxidase assembly protein COX15 homolog OS=Homo sapiens GN=COX15 PE=1 SV=1	117	46343	4	4	4	4	13.9
128	PTPS_HUMAN	6-pyruvoyl tetrahydrobiopterin synthase OS=Homo sapiens GN=PTS PE=1 SV=1	116	16489	3	3	3	3	18.6
129	AF1Q_HUMAN	Protein AF1q OS=Homo sapiens GN=MLLT11 PE=2 SV=1	116	10055	2	2	1	1	25.6
130	VDAC2_HUMAN	Voltage-dependent anion-selective channel protein 2 OS=Homo sapiens GN=VDAC2 PE=1 SV=2	116	32060	3	3	3	3	15.6
131	ATP5J_HUMAN	ATP synthase-coupling factor 6, mitochondrial OS=Homo sapiens GN=ATP5J PE=1 SV=1	112	12580	2	2	2	2	30.6
132	CMC2_HUMAN	Calcium-binding mitochondrial carrier protein Aralar2 OS=Homo sapiens GN=SLC25A13 PE=1 SV=2	112	74528	2	2	2	2	5.9
133	SRRM2_HUMAN	Serine/arginine repetitive matrix protein 2 OS=Homo sapiens GN=SRRM2 PE=1 SV=2	111	300179	3	3	3	3	1.8
134	XPO1_HUMAN	Exportin-1 OS=Homo sapiens GN=XPO1 PE=1 SV=1	110	124447	4	4	4	4	6
135	SFXN4_HUMAN	Sideroflexin-4 OS=Homo sapiens GN=SFXN4 PE=1 SV=1	108	38259	4	4	3	3	15.4
136	RPN1_HUMAN	Dolichyl-diphosphooligosaccharide--protein glycosyltransferase subunit 1 OS=Homo sapiens GN=RPN1 PE=1 SV=1	108	68641	4	4	3	3	9.4
137	DHX15_HUMAN	Putative pre-mRNA-splicing factor ATP-dependent RNA helicase DHX15 OS=Homo sapiens GN=DHX15 PE=1 SV=2	108	91673	4	4	4	4	6.3
138	ZBT24_HUMAN	Zinc finger and BTB domain-containing protein 24 OS=Homo sapiens GN=ZBTB24 PE=1 SV=2	107	79373	4	4	4	4	10
139	DHB12_HUMAN	Estradiol 17-beta-dehydrogenase 12 OS=Homo sapiens GN=HSD17B12 PE=1 SV=2	106	34416	3	3	3	3	14.7
140	ZYX_HUMAN	Zyxin OS=Homo sapiens GN=ZYX PE=1 SV=1	104	62436	4	4	4	4	12.9
141	TAB1_HUMAN	Mitogen-activated protein kinase kinase kinase 7-interacting protein 1 OS=Homo sapiens GN=MAP3K7IP1 PE=1 SV=1	103	54895	4	4	3	3	11.5
142	M2OM_HUMAN	Mitochondrial 2-oxoglutarate/malate carrier protein OS=Homo sapiens GN=SLC25A11 PE=1 SV=3	96	34211	2	2	2	2	8.6
143	HAX1_HUMAN	HCLS1-associated protein X-1 OS=Homo sapiens GN=HAX1 PE=1 SV=2	95	31601	4	4	4	4	33.3
144	1A01_HUMAN	HLA class I histocompatibility antigen, A-1 alpha chain OS=Homo sapiens GN=HLA-A PE=1 SV=1	94	41105	2	2	2	2	8.2
145	RPN2_HUMAN	Dolichyl-diphosphooligosaccharide--protein glycosyltransferase subunit 2 OS=Homo sapiens GN=RPN2 PE=1 SV=3	94	69355	3	3	3	3	9.8
146	PTSS1_HUMAN	Phosphatidylserine synthase 1 OS=Homo sapiens GN=PTDSS1 PE=1 SV=1	93	56175	2	2	2	2	7
147	ATPG_HUMAN	ATP synthase subunit gamma, mitochondrial OS=Homo sapiens GN=ATP5C1 PE=1 SV=1	91	33032	3	3	3	3	18.1
148	BLM_HUMAN	Bloom syndrome protein OS=Homo sapiens GN=BLM PE=1 SV=1	89	160611	2	2	2	2	2
149	ATD3A_HUMAN	ATPase family AAA domain-containing protein 3A OS=Homo sapiens GN=ATAD3A PE=1 SV=2	89	71610	2	2	2	2	4.3
150	PYR1_HUMAN	CAD protein OS=Homo sapiens GN=CAD PE=1 SV=3	87	245167	3	2	3	2	2.4
151	CHP1_HUMAN	Calcium-binding protein p22 OS=Homo sapiens GN=CHP PE=1 SV=3	86	22442	2	2	2	2	14.4
152	ALBU_HUMAN	Serum albumin OS=Homo sapiens GN=ALB PE=1 SV=2	85	71317	2	2	1	1	2.5
153	IMA3_HUMAN	Importin subunit alpha-3 OS=Homo sapiens GN=KPNA3 PE=1 SV=2	85	58288	3	3	3	3	12.1
154	NDKA_HUMAN	Nucleoside diphosphate kinase A OS=Homo sapiens GN=NME1 PE=1 SV=1	81	17309	2	2	2	2	19.1
155	ODR4_HUMAN	Protein odr-4 homolog OS=Homo sapiens GN=ODR4 PE=2 SV=1	81	51698	3	3	3	3	12.8
156	ERD22_HUMAN	ER lumen protein retaining receptor 2 OS=Homo sapiens GN=KDELR2 PE=1 SV=1	81	24577	2	2	1	1	10.4
157	LBR_HUMAN	Lamin-B receptor OS=Homo sapiens GN=LBR PE=1 SV=2	80	71057	1	1	1	1	3.1
158	4F2_HUMAN	4F2 cell-surface antigen heavy chain OS=Homo sapiens GN=SLC3A2 PE=1 SV=3	80	68180	3	2	3	2	5.2
159	ULK1_HUMAN	Serine/threonine-protein kinase ULK1 OS=Homo sapiens GN=ULK1 PE=1 SV=1	80	113557	3	3	3	3	6.8
160	DHCR7_HUMAN	7-dehydrocholesterol reductase OS=Homo sapiens GN=DHCR7 PE=1 SV=1	80	55195	1	1	1	1	4.6
161	NONO_HUMAN	Non-POU domain-containing octamer-binding protein OS=Homo sapiens GN=NONO PE=1 SV=4	79	54311	1	1	1	1	4.9
162	NDUA4_HUMAN	NADH dehydrogenase [ubiquinone] 1 alpha subcomplex subunit 4 OS=Homo sapiens GN=NDUFA4 PE=1 SV=1	79	9421	2	2	2	2	27.2
163	VDAC1_HUMAN	Voltage-dependent anion-selective channel protein 1 OS=Homo sapiens GN=VDAC1 PE=1 SV=2	77	30868	2	2	2	2	9.2
164	H33_HUMAN	Histone H3.3 OS=Homo sapiens GN=H3F3A PE=1 SV=2	76	15376	1	1	1	1	23.5
165	GAR1_HUMAN	H/ACA ribonucleoprotein complex subunit 1 OS=Homo sapiens GN=GAR1 PE=1 SV=1	75	22505	2	2	2	2	14.7
166	TAB3_HUMAN	Mitogen-activated protein kinase kinase kinase 7-interacting protein 3 OS=Homo sapiens GN=MAP3K7IP3 PE=1 SV=2	75	79375	2	2	2	2	5.6
167	HIG1A_HUMAN	HIG1 domain family member 1A OS=Homo sapiens GN=HIGD1A PE=1 SV=1	74	10136	1	1	1	1	23.7
168	TPIP1_HUMAN	p53-regulated apoptosis-inducing protein 1 OS=Homo sapiens GN=TP53AIP1 PE=2 SV=1	72	13041	5	5	1	1	12.1
169	ATPO_HUMAN	ATP synthase subunit O, mitochondrial OS=Homo sapiens GN=ATP5O PE=1 SV=1	72	23377	3	3	3	3	16.4
170	TM9S3_HUMAN	Transmembrane 9 superfamily member 3 OS=Homo sapiens GN=TM9SF3 PE=1 SV=2	72	68584	2	2	2	2	6.3
171	CEPT1_HUMAN	Choline/ethanolaminephosphotransferase 1 OS=Homo sapiens GN=CEPT1 PE=1 SV=1	71	47435	3	3	2	2	6.5
172	SSRG_HUMAN	Translocon-associated protein subunit gamma OS=Homo sapiens GN=SSR3 PE=1 SV=1	71	21067	1	1	1	1	7.6
173	SURF4_HUMAN	Surfeit locus protein 4 OS=Homo sapiens GN=SURF4 PE=1 SV=3	70	30602	1	1	1	1	6.7
174	ASF1A_HUMAN	Histone chaperone ASF1A OS=Homo sapiens GN=ASF1A PE=1 SV=1	69	23125	1	1	1	1	7.4
175	RS8_HUMAN	40S ribosomal protein S8 OS=Homo sapiens GN=RPS8 PE=1 SV=2	69	24475	2	1	2	1	13.5
176	SR140_HUMAN	U2-associated protein SR140 OS=Homo sapiens GN=SR140 PE=1 SV=2	68	118675	2	1	2	1	2.3
177	EMD_HUMAN	Emerin OS=Homo sapiens GN=EMD PE=1 SV=1	67	29033	4	4	2	2	11.8
178	M3K7_HUMAN	Mitogen-activated protein kinase kinase kinase 7 OS=Homo sapiens GN=MAP3K7 PE=1 SV=1	66	67895	1	1	1	1	3.3
179	AT5F1_HUMAN	ATP synthase subunit b, mitochondrial OS=Homo sapiens GN=ATP5F1 PE=1 SV=2	66	28947	2	2	2	2	11.7
180	KAP0_HUMAN	cAMP-dependent protein kinase type I-alpha regulatory subunit OS=Homo sapiens GN=PRKAR1A PE=1 SV=1	66	43183	1	1	1	1	4.5
181	ROMO1_HUMAN	Reactive oxygen species modulator 1 OS=Homo sapiens GN=ROMO1 PE=1 SV=1	64	8405	1	1	1	1	21.5
182	THIO_HUMAN	Thioredoxin OS=Homo sapiens GN=TXN PE=1 SV=3	61	12015	1	1	1	1	12.4
183	PPT1_HUMAN	Palmitoyl-protein thioesterase 1 OS=Homo sapiens GN=PPT1 PE=1 SV=1	61	34627	1	1	1	1	4.9
184	YBOX1_HUMAN	Nuclease-sensitive element-binding protein 1 OS=Homo sapiens GN=YBX1 PE=1 SV=3	61	35903	1	1	1	1	7.4
185	CALM_HUMAN	Calmodulin OS=Homo sapiens GN=CALM1 PE=1 SV=2	60	16827	1	1	1	1	10.7
186	MAGD2_HUMAN	Melanoma-associated antigen D2 OS=Homo sapiens GN=MAGED2 PE=1 SV=2	60	65085	2	2	1	1	2.6
187	RAN_HUMAN	GTP-binding nuclear protein Ran OS=Homo sapiens GN=RAN PE=1 SV=3	60	24579	1	1	1	1	6
188	LSM11_HUMAN	U7 snRNA-associated Sm-like protein LSm11 OS=Homo sapiens GN=LSM11 PE=1 SV=2	60	39647	1	1	1	1	5
189	CY24A_HUMAN	Cytochrome b-245 light chain OS=Homo sapiens GN=CYBA PE=1 SV=2	60	21059	1	1	1	1	15.9
190	RSSA_HUMAN	40S ribosomal protein SA OS=Homo sapiens GN=RPSA PE=1 SV=4	60	32947	2	2	1	1	9.2
191	CISD1_HUMAN	CDGSH iron sulfur domain-containing protein 1 OS=Homo sapiens GN=CISD1 PE=1 SV=1	59	12362	1	1	1	1	13.9
192	MSH6_HUMAN	DNA mismatch repair protein Msh6 OS=Homo sapiens GN=MSH6 PE=1 SV=2	59	154514	3	2	3	2	5.7
193	AAAT_HUMAN	Neutral amino acid transporter B(0) OS=Homo sapiens GN=SLC1A5 PE=1 SV=2	59	57018	2	2	2	2	6.1
194	SPNS1_HUMAN	Protein spinster homolog 1 OS=Homo sapiens GN=SPNS1 PE=1 SV=1	59	57050	1	1	1	1	5.5
195	COPR5_HUMAN	Cooperator of PRMT5 OS=Homo sapiens GN=COPR5 PE=1 SV=3	58	20225	1	1	1	1	7.1
196	SPTC1_HUMAN	Serine palmitoyltransferase 1 OS=Homo sapiens GN=SPTLC1 PE=1 SV=1	58	53281	1	1	1	1	3.6
197	PPM1B_HUMAN	Protein phosphatase 1B OS=Homo sapiens GN=PPM1B PE=1 SV=1	57	53180	3	2	3	2	10.6
198	MK06_HUMAN	Mitogen-activated protein kinase 6 OS=Homo sapiens GN=MAPK6 PE=1 SV=1	57	83256	1	1	1	1	2.4
199	AGK_HUMAN	Acylglycerol kinase, mitochondrial OS=Homo sapiens GN=AGK PE=1 SV=2	57	47564	1	1	1	1	5.9
200	SF3B1_HUMAN	Splicing factor 3B subunit 1 OS=Homo sapiens GN=SF3B1 PE=1 SV=3	57	146479	3	3	2	2	2.6
201	OST48_HUMAN	Dolichyl-diphosphooligosaccharide--protein glycosyltransferase 48 kDa subunit OS=Homo sapiens GN=DDOST PE=1 SV=4	55	50940	2	2	2	2	5.3
202	CM023_HUMAN	Uncharacterized protein C13orf23 OS=Homo sapiens GN=C13orf23 PE=1 SV=2	55	96152	1	1	1	1	2.9
203	CHERP_HUMAN	Calcium homeostasis endoplasmic reticulum protein OS=Homo sapiens GN=CHERP PE=1 SV=2	52	104078	1	1	1	1	1.6
204	K2C7_HUMAN	Keratin, type II cytoskeletal 7 OS=Homo sapiens GN=KRT7 PE=1 SV=4	51	51430	2	2	2	2	5.3
205	FAF2_HUMAN	FAS-associated factor 2 OS=Homo sapiens GN=FAF2 PE=1 SV=2	51	52933	3	3	3	3	13.7
206	RFX2_HUMAN	DNA-binding protein RFX2 OS=Homo sapiens GN=RFX2 PE=2 SV=2	49	80336	6	6	1	1	1.2
207	DNJA1_HUMAN	DnaJ homolog subfamily A member 1 OS=Homo sapiens GN=DNAJA1 PE=1 SV=2	49	45581	1	1	1	1	3.3
208	RS2_HUMAN	40S ribosomal protein S2 OS=Homo sapiens GN=RPS2 PE=1 SV=2	48	31590	2	2	2	2	7.8
209	IRS4_HUMAN	Insulin receptor substrate 4 OS=Homo sapiens GN=IRS4 PE=1 SV=1	48	134711	1	1	1	1	1.2
210	CNIH4_HUMAN	Protein cornichon homolog 4 OS=Homo sapiens GN=CNIH4 PE=1 SV=1	48	16424	2	2	1	1	14.4
211	DAPLE_HUMAN	Protein Daple OS=Homo sapiens GN=CCDC88C PE=1 SV=2	47	229215	1	1	1	1	1
212	RS13_HUMAN	40S ribosomal protein S13 OS=Homo sapiens GN=RPS13 PE=1 SV=2	46	17212	1	1	1	1	8.6
213	TRP13_HUMAN	Thyroid receptor-interacting protein 13 OS=Homo sapiens GN=TRIP13 PE=1 SV=2	46	48863	1	1	1	1	3
214	DYL1_HUMAN	Dynein light chain 1, cytoplasmic OS=Homo sapiens GN=DYNLL1 PE=1 SV=1	46	10530	1	1	1	1	12.4
215	SRRM1_HUMAN	Serine/arginine repetitive matrix protein 1 OS=Homo sapiens GN=SRRM1 PE=1 SV=2	46	102331	1	1	1	1	1.3
216	KU70_HUMAN	ATP-dependent DNA helicase 2 subunit 1 OS=Homo sapiens GN=XRCC6 PE=1 SV=2	46	70084	1	1	1	1	2.3
217	FKBP8_HUMAN	Peptidyl-prolyl cis-trans isomerase FKBP8 OS=Homo sapiens GN=FKBP8 PE=1 SV=2	45	44990	1	1	1	1	3.4
218	KU86_HUMAN	ATP-dependent DNA helicase 2 subunit 2 OS=Homo sapiens GN=XRCC5 PE=1 SV=3	45	83222	1	1	1	1	3
219	RLA2_HUMAN	60S acidic ribosomal protein P2 OS=Homo sapiens GN=RPLP2 PE=1 SV=1	43	11658	1	1	1	1	13.9
220	HNRPK_HUMAN	Heterogeneous nuclear ribonucleoprotein K OS=Homo sapiens GN=HNRNPK PE=1 SV=1	43	51230	1	1	1	1	3.7
221	QPCTL_HUMAN	Glutaminyl-peptide cyclotransferase-like protein OS=Homo sapiens GN=QPCTL PE=1 SV=1	43	43008	2	2	2	2	18.3
222	TIM16_HUMAN	Mitochondrial import inner membrane translocase subunit Tim16 OS=Homo sapiens GN=TIMM16 PE=1 SV=2	40	13816	1	1	1	1	18.4
223	RS3A_HUMAN	40S ribosomal protein S3a OS=Homo sapiens GN=RPS3A PE=1 SV=2	39	30154	1	1	1	1	4.5
224	FA36A_HUMAN	Protein FAM36A OS=Homo sapiens GN=FAM36A PE=1 SV=2	38	13511	1	1	1	1	10.2
225	ATX10_HUMAN	Ataxin-10 OS=Homo sapiens GN=ATXN10 PE=1 SV=1	38	54196	1	1	1	1	6.3
226	GBLP_HUMAN	Guanine nucleotide-binding protein subunit beta-2-like 1 OS=Homo sapiens GN=GNB2L1 PE=1 SV=3	37	35511	1	1	1	1	8.5
227	HDAC1_HUMAN	Histone deacetylase 1 OS=Homo sapiens GN=HDAC1 PE=1 SV=1	36	55638	1	1	1	1	2.5
228	DIC_HUMAN	Mitochondrial dicarboxylate carrier OS=Homo sapiens GN=SLC25A10 PE=1 SV=2	36	31718	1	1	1	1	3.8
229	MOT1_HUMAN	Monocarboxylate transporter 1 OS=Homo sapiens GN=SLC16A1 PE=1 SV=2	34	54607	1	1	1	1	2.4
230	ATP5H_HUMAN	ATP synthase subunit d, mitochondrial OS=Homo sapiens GN=ATP5H PE=1 SV=3	33	18537	1	1	1	1	13
231	RM47_HUMAN	39S ribosomal protein L47, mitochondrial OS=Homo sapiens GN=MRPL47 PE=1 SV=2	31	29603	3	2	1	1	5.6
232	PSB2_HUMAN	Proteasome subunit beta type-2 OS=Homo sapiens GN=PSMB2 PE=1 SV=1	31	22993	1	1	1	1	5.5
233	MTG8_HUMAN	Protein CBFA2T1 OS=Homo sapiens GN=RUNX1T1 PE=1 SV=2	31	68323	2	2	1	1	1.8
234	DIP2A_HUMAN	Disco-interacting protein 2 homolog A OS=Homo sapiens GN=DIP2A PE=2 SV=2	31	172371	1	1	1	1	0.7
235	MTR1L_HUMAN	Melatonin-related receptor OS=Homo sapiens GN=GPR50 PE=1 SV=2	30	68166	1	1	1	1	5.7
236	LRMP_HUMAN	Lymphoid-restricted membrane protein OS=Homo sapiens GN=LRMP PE=1 SV=2	30	62753	1	1	1	1	1.4
237	H32_HUMAN	Histone H3.2 OS=Homo sapiens GN=HIST2H3A PE=1 SV=3	29	15436	1	1	1	1	23.5
238	KCD18_HUMAN	BTB/POZ domain-containing protein KCTD18 OS=Homo sapiens GN=KCTD18 PE=2 SV=2	28	47223	1	1	1	1	2.8
239	DNJA2_HUMAN	DnaJ homolog subfamily A member 2 OS=Homo sapiens GN=DNAJA2 PE=1 SV=1	27	46344	1	1	1	1	7.3
240	CDK13_HUMAN	Cell division protein kinase 13 OS=Homo sapiens GN=CDK13 PE=1 SV=2	27	165564	3	3	1	1	0.8
241	BOLA2_HUMAN	BolA-like protein 2 OS=Homo sapiens GN=BOLA2 PE=1 SV=1	27	10281	1	1	1	1	18.6
242	ICMT_HUMAN	Protein-S-isoprenylcysteine O-methyltransferase OS=Homo sapiens GN=ICMT PE=1 SV=1	27	32316	1	1	1	1	3.5
243	RBBP4_HUMAN	Histone-binding protein RBBP4 OS=Homo sapiens GN=RBBP4 PE=1 SV=3	27	47911	1	1	1	1	7.8
244	BAG2_HUMAN	BAG family molecular chaperone regulator 2 OS=Homo sapiens GN=BAG2 PE=1 SV=1	27	23928	1	1	1	1	12.8
245	CNOT1_HUMAN	CCR4-NOT transcription complex subunit 1 OS=Homo sapiens GN=CNOT1 PE=1 SV=2	26	269106	1	1	1	1	0.5
246	DESP_HUMAN	Desmoplakin OS=Homo sapiens GN=DSP PE=1 SV=3	26	334021	1	1	1	1	1
247	NUMA1_HUMAN	Nuclear mitotic apparatus protein 1 OS=Homo sapiens GN=NUMA1 PE=1 SV=2	26	239199	1	1	1	1	0.6
248	KI20A_HUMAN	Kinesin-like protein KIF20A OS=Homo sapiens GN=KIF20A PE=1 SV=1	25	101242	2	2	1	1	1.5
249	KPRP_HUMAN	Keratinocyte proline-rich protein OS=Homo sapiens GN=KPRP PE=1 SV=1	25	67172	1	1	1	1	4.1
250	AT12A_HUMAN	Potassium-transporting ATPase alpha chain 2 OS=Homo sapiens GN=ATP12A PE=2 SV=3	24	116292	2	2	1	1	1
251	TACC2_HUMAN	Transforming acidic coiled-coil-containing protein 2 OS=Homo sapiens GN=TACC2 PE=1 SV=3	24	311632	1	1	1	1	1.2
252	ARMX5_HUMAN	Armadillo repeat-containing X-linked protein 5 OS=Homo sapiens GN=ARMCX5 PE=2 SV=1	24	62649	1	1	1	1	1.4
253	ZN454_HUMAN	Zinc finger protein 454 OS=Homo sapiens GN=ZNF454 PE=2 SV=2	24	61623	1	1	1	1	2.7
254	CT195_HUMAN	Uncharacterized protein C20orf195 OS=Homo sapiens GN=C20orf195 PE=2 SV=1	23	36731	1	1	1	1	3.5
255	KIF14_HUMAN	Kinesin-like protein KIF14 OS=Homo sapiens GN=KIF14 PE=1 SV=1	23	187743	1	0	1	0	1
256	K0947_HUMAN	Uncharacterized protein KIAA0947 OS=Homo sapiens GN=KIAA0947 PE=1 SV=4	22	250700	1	1	1	1	1.5
257	LSM10_HUMAN	U7 snRNA-associated Sm-like protein LSm10 OS=Homo sapiens GN=LSM10 PE=1 SV=1	22	14128	1	1	1	1	18.7
258	RLA0L_HUMAN	60S acidic ribosomal protein P0-like OS=Homo sapiens PE=1 SV=1	22	34514	1	0	1	0	6.9
259	UBP13_HUMAN	Ubiquitin carboxyl-terminal hydrolase 13 OS=Homo sapiens GN=USP13 PE=1 SV=2	21	98006	1	1	1	1	3.8
260	U520_HUMAN	U5 small nuclear ribonucleoprotein 200 kDa helicase OS=Homo sapiens GN=SNRNP200 PE=1 SV=2	20	246006	1	1	1	1	1.9
261	RS4X_HUMAN	40S ribosomal protein S4, X isoform OS=Homo sapiens GN=RPS4X PE=1 SV=2	20	29807	1	0	1	0	3.8
262	RRP1B_HUMAN	Ribosomal RNA processing protein 1 homolog B OS=Homo sapiens GN=RRP1B PE=1 SV=2	19	84758	1	1	1	1	1.5
263	DERL2_HUMAN	Derlin-2 OS=Homo sapiens GN=DERL2 PE=1 SV=1	19	27663	1	1	1	1	12.6
264	EDC3_HUMAN	Enhancer of mRNA-decapping protein 3 OS=Homo sapiens GN=EDC3 PE=1 SV=1	19	56784	1	0	1	0	2.8

## Sheet: ASF1a-IP1
Checked	Protein FDR Confidence: Combined	Master	Accession	Description	Exp. q-value: Combined	Sum PEP Score	Coverage [%]	# Peptides	# PSMs	# Unique Peptides	# Protein Groups	# AAs	MW [kDa]	calc. pI	Score Sequest HT: Sequest HT	# Peptides (by Search Engine): Sequest HT
FALSE	High	Master Protein	Q5UIP0	Telomere-associated protein RIF1 OS=Homo sapiens OX=9606 GN=RIF1 PE=1 SV=2	0	1864.42	70	170	699	170	1	2472	274.3	5.52	2362.99	170
FALSE	High	Master Protein	Q8TEX9	Importin-4 OS=Homo sapiens OX=9606 GN=IPO4 PE=1 SV=2	0	1098.21	75	71	523	71	1	1081	118.6	4.96	2097.21	71
FALSE	High	Master Protein	Q8IWY9	Codanin-1 OS=Homo sapiens OX=9606 GN=CDAN1 PE=1 SV=4	0	1016.32	68	80	381	80	1	1227	134	6.77	1452.78	80
FALSE	High	Master Protein	Q86UE8	Serine/threonine-protein kinase tousled-like 2 OS=Homo sapiens OX=9606 GN=TLK2 PE=1 SV=2	0	884.434	76	67	509	51	1	772	87.6	8.41	2021.04	67
FALSE	High	Master Protein	P46821	Microtubule-associated protein 1B OS=Homo sapiens OX=9606 GN=MAP1B PE=1 SV=2	0	882.082	53	94	208	94	1	2468	270.5	4.81	663.91	94
FALSE	High	Master Protein	P49321	Nuclear autoantigenic sperm protein OS=Homo sapiens OX=9606 GN=NASP PE=1 SV=2	0	871.687	82	55	502	55	1	788	85.2	4.3	2242.02	55
FALSE	High	Master Protein	O14744	Protein arginine N-methyltransferase 5 OS=Homo sapiens OX=9606 GN=PRMT5 PE=1 SV=4	0	696.385	77	48	269	48	1	637	72.6	6.29	1019.92	48
FALSE	High	Master Protein	P0DMV9	Heat shock 70 kDa protein 1B OS=Homo sapiens OX=9606 GN=HSPA1B PE=1 SV=1	0	676.972	74	49	266	35	1	641	70	5.66	1000.76	49
FALSE	High	Master Protein	Q96HA7	Tonsoku-like protein OS=Homo sapiens OX=9606 GN=TONSL PE=1 SV=2	0	649.641	60	60	133	60	1	1378	150.8	6.42	497.28	60
FALSE	High	Master Protein	P33991	DNA replication licensing factor MCM4 OS=Homo sapiens OX=9606 GN=MCM4 PE=1 SV=5	0	625.706	65	52	151	52	1	863	96.5	6.74	548.77	52
FALSE	High	Master Protein	Q9UKI8	Serine/threonine-protein kinase tousled-like 1 OS=Homo sapiens OX=9606 GN=TLK1 PE=1 SV=2	0	624.772	72	50	352	34	1	766	86.6	8.72	1217.77	50
FALSE	High	Master Protein	Q01082	Spectrin beta chain, non-erythrocytic 1 OS=Homo sapiens OX=9606 GN=SPTBN1 PE=1 SV=2	0	567.599	49	89	157	83	1	2364	274.4	5.57	407.97	89
FALSE	High	Master Protein	P49736	DNA replication licensing factor MCM2 OS=Homo sapiens OX=9606 GN=MCM2 PE=1 SV=4	0	556.772	67	57	249	57	1	904	101.8	5.52	768	57
FALSE	High	Master Protein	Q09028	Histone-binding protein RBBP4 OS=Homo sapiens OX=9606 GN=RBBP4 PE=1 SV=3	0	437.742	77	23	174	16	1	425	47.6	4.89	732.95	23
FALSE	High	Master Protein	P98175	RNA-binding protein 10 OS=Homo sapiens OX=9606 GN=RBM10 PE=1 SV=3	0	429.114	51	47	127	47	1	930	103.5	5.97	405.26	47
FALSE	High	Master Protein	P33993	DNA replication licensing factor MCM7 OS=Homo sapiens OX=9606 GN=MCM7 PE=1 SV=4	0	418.438	63	44	125	44	1	719	81.3	6.46	368.44	44
FALSE	High	Master Protein	Q01804	OTU domain-containing protein 4 OS=Homo sapiens OX=9606 GN=OTUD4 PE=1 SV=4	0	402.785	42	49	98	49	1	1114	124	6.71	314.26	49
FALSE	High	Master Protein	Q14566	DNA replication licensing factor MCM6 OS=Homo sapiens OX=9606 GN=MCM6 PE=1 SV=1	0	396.316	57	45	133	45	1	821	92.8	5.41	400.6	45
FALSE	High	Master Protein	Q15208	Serine/threonine-protein kinase 38 OS=Homo sapiens OX=9606 GN=STK38 PE=1 SV=1	0	395.71	71	37	133	32	1	465	54.2	7.15	436.83	37
FALSE	High	Master Protein	P04264	Keratin, type II cytoskeletal 1 OS=Homo sapiens OX=9606 GN=KRT1 PE=1 SV=6	0	386.634	62	40	167	35	1	644	66	8.12	545.05	40
FALSE	High	Master Protein	O75122	CLIP-associating protein 2 OS=Homo sapiens OX=9606 GN=CLASP2 PE=1 SV=3	0	381.278	50	54	97	54	1	1294	141	8.4	284.86	54
FALSE	High	Master Protein	P11021	Endoplasmic reticulum chaperone BiP OS=Homo sapiens OX=9606 GN=HSPA5 PE=1 SV=2	0	370.5	55	41	110	39	1	654	72.3	5.16	331.62	41
FALSE	High	Master Protein	Q13813	Spectrin alpha chain, non-erythrocytic 1 OS=Homo sapiens OX=9606 GN=SPTAN1 PE=1 SV=3	0	361.507	35	66	100	66	1	2472	284.4	5.35	258.16	66
FALSE	High	Master Protein	P07437	Tubulin beta chain OS=Homo sapiens OX=9606 GN=TUBB PE=1 SV=2	0	354.821	75	31	131	6	1	444	49.6	4.89	428.29	31
FALSE	High	Master Protein	Q14766	Latent-transforming growth factor beta-binding protein 1 OS=Homo sapiens OX=9606 GN=LTBP1 PE=1 SV=4	0	348.482	35	38	78	38	1	1721	186.7	5.96	259.59	38
FALSE	High	Master Protein	P68371	Tubulin beta-4B chain OS=Homo sapiens OX=9606 GN=TUBB4B PE=1 SV=1	0	331.442	74	29	121	1	1	445	49.8	4.89	387.58	29
FALSE	High	Master Protein	Q58A45	PAN2-PAN3 deadenylation complex subunit PAN3 OS=Homo sapiens OX=9606 GN=PAN3 PE=1 SV=3	0	316.436	55	39	89	39	1	887	95.6	8.57	309.79	39
FALSE	High	Master Protein	Q16576	Histone-binding protein RBBP7 OS=Homo sapiens OX=9606 GN=RBBP7 PE=1 SV=1	0	314.48	83	22	95	15	1	425	47.8	5.05	297.53	22
FALSE	High	Master Protein	P13645	Keratin, type I cytoskeletal 10 OS=Homo sapiens OX=9606 GN=KRT10 PE=1 SV=6	0	307.77	64	36	82	33	1	584	58.8	5.21	244.85	36
FALSE	High	Master Protein	O75533	Splicing factor 3B subunit 1 OS=Homo sapiens OX=9606 GN=SF3B1 PE=1 SV=3	0	305.57	46	40	68	40	1	1304	145.7	7.09	212.99	40
FALSE	High	Master Protein	P11142	Heat shock cognate 71 kDa protein OS=Homo sapiens OX=9606 GN=HSPA8 PE=1 SV=1	0	304.561	54	34	97	23	1	646	70.9	5.52	300.17	34
FALSE	High	Master Protein	P68363	Tubulin alpha-1B chain OS=Homo sapiens OX=9606 GN=TUBA1B PE=1 SV=1	0	302.31	75	28	95	2	1	451	50.1	5.06	337.53	28
FALSE	High	Master Protein	Q9Y6Y0	Influenza virus NS1A-binding protein OS=Homo sapiens OX=9606 GN=IVNS1ABP PE=1 SV=3	0	292.676	62	29	98	29	1	642	71.7	5.53	302.23	29
FALSE	High	Master Protein	Q9Y2V0	Uncharacterized protein C15orf41 OS=Homo sapiens OX=9606 GN=C15orf41 PE=1 SV=2	0	288.153	87	19	85	19	1	281	32.2	6.62	346.32	19
FALSE	High	Master Protein	P54198	Protein HIRA OS=Homo sapiens OX=9606 GN=HIRA PE=1 SV=2	0	286.342	42	40	77	40	1	1017	111.8	8.07	232.06	40
FALSE	High	Master Protein	P35908	Keratin, type II cytoskeletal 2 epidermal OS=Homo sapiens OX=9606 GN=KRT2 PE=1 SV=2	0	285.84	74	43	76	35	1	639	65.4	8	217.41	43
FALSE	High	Master Protein	Q71U36	Tubulin alpha-1A chain OS=Homo sapiens OX=9606 GN=TUBA1A PE=1 SV=1	0	282.032	75	27	88	1	1	451	50.1	5.06	312.27	27
FALSE	High	Master Protein	Q504Q3	PAN2-PAN3 deadenylation complex catalytic subunit PAN2 OS=Homo sapiens OX=9606 GN=PAN2 PE=1 SV=3	0	281.371	43	42	77	42	1	1202	135.3	5.99	218.27	42
FALSE	High	Master Protein	Q9BVA1	Tubulin beta-2B chain OS=Homo sapiens OX=9606 GN=TUBB2B PE=1 SV=1	0	275.09	68	26	106	5	1	445	49.9	4.89	326.23	26
FALSE	High	Master Protein	P04350	Tubulin beta-4A chain OS=Homo sapiens OX=9606 GN=TUBB4A PE=1 SV=2	0	275.074	66	23	107	2	1	444	49.6	4.88	339.38	23
FALSE	High	Master Protein	Q9BQE3	Tubulin alpha-1C chain OS=Homo sapiens OX=9606 GN=TUBA1C PE=1 SV=1	0	264.759	69	25	80	1	1	449	49.9	5.1	282.54	25
FALSE	High	Master Protein	Q9BQA1	Methylosome protein 50 OS=Homo sapiens OX=9606 GN=WDR77 PE=1 SV=1	0	259.814	80	19	332	19	1	342	36.7	5.17	1429.65	19
FALSE	High	Master Protein	Q6ZU65	Ubinuclein-2 OS=Homo sapiens OX=9606 GN=UBN2 PE=1 SV=2	0	256.993	38	38	85	38	1	1347	146	9.19	250.48	38
FALSE	High	Master Protein	P60709	Actin, cytoplasmic 1 OS=Homo sapiens OX=9606 GN=ACTB PE=1 SV=1	0	246.246	74	27	87	12	1	375	41.7	5.48	250.86	27
FALSE	High	Master Protein	Q9Y294	Histone chaperone ASF1A OS=Homo sapiens OX=9606 GN=ASF1A PE=1 SV=1	0	246.096	75	12	291	11	1	204	23	4.41	1088.91	12
FALSE	High	Master Protein	Q6ZRQ5	Protein MMS22-like OS=Homo sapiens OX=9606 GN=MMS22L PE=1 SV=3	0	231.55	33	39	72	39	1	1243	142.2	7.12	198.04	39
FALSE	High	Master Protein	Q9Y6J0	Calcineurin-binding protein cabin-1 OS=Homo sapiens OX=9606 GN=CABIN1 PE=1 SV=1	0	227.083	29	46	70	46	1	2220	246.2	6.02	167.29	46
FALSE	High	Master Protein	P62805	Histone H4 OS=Homo sapiens OX=9606 GN=HIST1H4A PE=1 SV=2	0	226.806	62	19	123	19	1	103	11.4	11.36	376.28	19
FALSE	High	Master Protein	P35527	Keratin, type I cytoskeletal 9 OS=Homo sapiens OX=9606 GN=KRT9 PE=1 SV=3	0	221.04	61	25	62	25	1	623	62	5.24	191.18	25
FALSE	High	Master Protein	Q9BRS2	Serine/threonine-protein kinase RIO1 OS=Homo sapiens OX=9606 GN=RIOK1 PE=1 SV=2	0	217.596	47	27	50	27	1	568	65.5	6.19	169.16	27
FALSE	High	Master Protein	Q5W0B1	RING finger protein 219 OS=Homo sapiens OX=9606 GN=RNF219 PE=1 SV=1	0	212.176	37	25	49	25	1	726	81.1	5.72	162.49	25
FALSE	High	Master Protein	P38646	Stress-70 protein, mitochondrial OS=Homo sapiens OX=9606 GN=HSPA9 PE=1 SV=2	0	211.334	41	26	53	26	1	679	73.6	6.16	159.78	26
FALSE	High	Master Protein	Q9UH99	SUN domain-containing protein 2 OS=Homo sapiens OX=9606 GN=SUN2 PE=1 SV=3	0	192.026	51	21	39	21	1	717	80.3	6.73	127.87	21
FALSE	High	Master Protein	Q15393	Splicing factor 3B subunit 3 OS=Homo sapiens OX=9606 GN=SF3B3 PE=1 SV=4	0	175.899	32	27	47	27	1	1217	135.5	5.26	138.3	27
FALSE	High	Master Protein	Q9UQ35	Serine/arginine repetitive matrix protein 2 OS=Homo sapiens OX=9606 GN=SRRM2 PE=1 SV=2	0	171.297	18	32	61	32	1	2752	299.4	12.06	150.89	32
FALSE	High	Master Protein	O43143	Pre-mRNA-splicing factor ATP-dependent RNA helicase DHX15 OS=Homo sapiens OX=9606 GN=DHX15 PE=1 SV=2	0	166.91	38	28	61	28	1	795	90.9	7.46	133.37	28
FALSE	High	Master Protein	Q9Y2H1	Serine/threonine-protein kinase 38-like OS=Homo sapiens OX=9606 GN=STK38L PE=1 SV=3	0	155.1	51	24	52	19	1	464	54	6.81	156.88	24
FALSE	High	Master Protein	O15042	U2 snRNP-associated SURP motif-containing protein OS=Homo sapiens OX=9606 GN=U2SURP PE=1 SV=2	0	151.995	33	27	52	27	1	1029	118.2	8.47	119.07	27
FALSE	High	Master Protein	P11940	Polyadenylate-binding protein 1 OS=Homo sapiens OX=9606 GN=PABPC1 PE=1 SV=2	0	150.944	39	23	49	14	1	636	70.6	9.5	150.43	23
FALSE	High	Master Protein	Q13111	Chromatin assembly factor 1 subunit A OS=Homo sapiens OX=9606 GN=CHAF1A PE=1 SV=3	0	146.023	37	23	40	23	1	956	106.8	5.94	98.69	23
FALSE	High	Master Protein	P63167	Dynein light chain 1, cytoplasmic OS=Homo sapiens OX=9606 GN=DYNLL1 PE=1 SV=1	0	141.721	70	9	37	6	1	89	10.4	7.4	141.16	9
FALSE	High	Master Protein	P34931	Heat shock 70 kDa protein 1-like OS=Homo sapiens OX=9606 GN=HSPA1L PE=1 SV=2	0	136.321	29	15	54	1	1	641	70.3	6.02	149.89	15
FALSE	High	Master Protein	Q96AV8	Transcription factor E2F7 OS=Homo sapiens OX=9606 GN=E2F7 PE=1 SV=3	0	126.919	27	16	28	16	1	911	99.8	8.16	81.73	16
FALSE	High	Master Protein	Q13310	Polyadenylate-binding protein 4 OS=Homo sapiens OX=9606 GN=PABPC4 PE=1 SV=1	0	122.689	33	18	33	9	1	644	70.7	9.26	99.91	18
FALSE	High	Master Protein	P62136	Serine/threonine-protein phosphatase PP1-alpha catalytic subunit OS=Homo sapiens OX=9606 GN=PPP1CA PE=1 SV=1	0	122.02	58	16	35	3	1	330	37.5	6.33	98.08	16
FALSE	High	Master Protein	Q8IWX8	Calcium homeostasis endoplasmic reticulum protein OS=Homo sapiens OX=9606 GN=CHERP PE=1 SV=3	0	121.931	27	18	32	18	1	916	103.6	9.04	96.7	18
FALSE	High	Master Protein	O14654	Insulin receptor substrate 4 OS=Homo sapiens OX=9606 GN=IRS4 PE=1 SV=1	0	120.314	24	22	38	22	1	1257	133.7	8.44	82	22
FALSE	High	Master Protein	Q13435	Splicing factor 3B subunit 2 OS=Homo sapiens OX=9606 GN=SF3B2 PE=1 SV=2	0	119.325	37	23	39	23	1	895	100.2	5.67	107.43	23
FALSE	High	Master Protein	P68032	Actin, alpha cardiac muscle 1 OS=Homo sapiens OX=9606 GN=ACTC1 PE=1 SV=1	0	117.714	38	18	44	3	1	377	42	5.39	111.23	18
FALSE	High	Master Protein	P36578	60S ribosomal protein L4 OS=Homo sapiens OX=9606 GN=RPL4 PE=1 SV=5	0	117.615	39	16	31	16	1	427	47.7	11.06	73.16	16
FALSE	High	Master Protein	P05141	ADP/ATP translocase 2 OS=Homo sapiens OX=9606 GN=SLC25A5 PE=1 SV=7	0	115.718	48	17	39	8	1	298	32.8	9.69	98.58	17
FALSE	High	Master Protein	Q99417	c-Myc-binding protein OS=Homo sapiens OX=9606 GN=MYCBP PE=1 SV=3	0	115.13	77	11	22	11	1	103	12	5.91	78.83	11
FALSE	High	Master Protein	P36873	Serine/threonine-protein phosphatase PP1-gamma catalytic subunit OS=Homo sapiens OX=9606 GN=PPP1CC PE=1 SV=1	0	112.391	51	14	24	1	1	323	37	6.54	68.96	14
FALSE	High	Master Protein	P23588	Eukaryotic translation initiation factor 4B OS=Homo sapiens OX=9606 GN=EIF4B PE=1 SV=2	0	112.228	36	17	32	17	1	611	69.1	5.73	76.71	17
FALSE	High	Master Protein	Q9NVP2	Histone chaperone ASF1B OS=Homo sapiens OX=9606 GN=ASF1B PE=1 SV=1	0	99.646	97	10	55	9	1	202	22.4	4.56	158.82	10
FALSE	High	Master Protein	P54105	Methylosome subunit pICln OS=Homo sapiens OX=9606 GN=CLNS1A PE=1 SV=1	0	98.807	62	7	40	7	1	237	26.2	4.11	140.3	7
FALSE	High	Master Protein	Q9NYF8	Bcl-2-associated transcription factor 1 OS=Homo sapiens OX=9606 GN=BCLAF1 PE=1 SV=2	0	97.444	23	19	33	19	1	920	106.1	9.98	62.03	19
FALSE	High	Master Protein	Q14517	Protocadherin Fat 1 OS=Homo sapiens OX=9606 GN=FAT1 PE=1 SV=2	0	94.607	9	29	33	29	1	4588	506	5	58.06	29
FALSE	High	Master Protein	P68104	Elongation factor 1-alpha 1 OS=Homo sapiens OX=9606 GN=EEF1A1 PE=1 SV=1	0	93.058	39	12	25	12	1	462	50.1	9.01	80.34	12
FALSE	High	Master Protein	P16615	Sarcoplasmic/endoplasmic reticulum calcium ATPase 2 OS=Homo sapiens OX=9606 GN=ATP2A2 PE=1 SV=1	0	92.443	21	18	26	18	1	1042	114.7	5.34	63.77	18
FALSE	High	Master Protein	P54652	Heat shock-related 70 kDa protein 2 OS=Homo sapiens OX=9606 GN=HSPA2 PE=1 SV=1	0	92.223	18	11	28	1	1	639	70	5.74	74.61	11
FALSE	High	Master Protein	Q71DI3	Histone H3.2 OS=Homo sapiens OX=9606 GN=HIST2H3A PE=1 SV=3	0	90.512	60	12	65	1	1	136	15.4	11.27	193.71	12
FALSE	High	Master Protein	P62140	Serine/threonine-protein phosphatase PP1-beta catalytic subunit OS=Homo sapiens OX=9606 GN=PPP1CB PE=1 SV=3	0	90.267	43	13	22	3	1	327	37.2	6.19	60.16	13
FALSE	High	Master Protein	Q9NPG3	Ubinuclein-1 OS=Homo sapiens OX=9606 GN=UBN1 PE=1 SV=2	0	89.24	27	18	19	18	1	1134	121.4	9.33	40.07	18
FALSE	High	Master Protein	Q96FJ2	Dynein light chain 2, cytoplasmic OS=Homo sapiens OX=9606 GN=DYNLL2 PE=1 SV=1	0	87.991	65	8	32	5	1	89	10.3	7.37	89.86	8
FALSE	High	Master Protein	P27708	CAD protein OS=Homo sapiens OX=9606 GN=CAD PE=1 SV=3	0	87.094	12	20	26	20	1	2225	242.8	6.46	53.62	20
FALSE	High	Master Protein	Q13112	Chromatin assembly factor 1 subunit B OS=Homo sapiens OX=9606 GN=CHAF1B PE=1 SV=1	0	85.769	40	17	23	17	1	559	61.5	7.5	50.98	17
FALSE	High	Master Protein	P84243	Histone H3.3 OS=Homo sapiens OX=9606 GN=H3F3A PE=1 SV=2	0	85.142	70	14	62	3	1	136	15.3	11.27	177.92	14
FALSE	High	Master Protein	Q7Z353	Highly divergent homeobox OS=Homo sapiens OX=9606 GN=HDX PE=1 SV=1	0	81.723	40	20	38	20	1	690	77.2	5.87	80.45	20
FALSE	High	Master Protein	P61247	40S ribosomal protein S3a OS=Homo sapiens OX=9606 GN=RPS3A PE=1 SV=2	0	81.358	54	17	28	17	1	264	29.9	9.73	60.71	17
FALSE	High	Master Protein	Q13162	Peroxiredoxin-4 OS=Homo sapiens OX=9606 GN=PRDX4 PE=1 SV=1	0	80.413	52	9	21	8	1	271	30.5	6.29	55.45	9
FALSE	High	Master Protein	P02533	Keratin, type I cytoskeletal 14 OS=Homo sapiens OX=9606 GN=KRT14 PE=1 SV=4	0	80.018	47	20	28	9	1	472	51.5	5.16	59.09	20
FALSE	High	Master Protein	Q92841	Probable ATP-dependent RNA helicase DDX17 OS=Homo sapiens OX=9606 GN=DDX17 PE=1 SV=2	0	79.98	31	19	24	15	1	729	80.2	8.27	55.64	19
FALSE	High	Master Protein	P52272	Heterogeneous nuclear ribonucleoprotein M OS=Homo sapiens OX=9606 GN=HNRNPM PE=1 SV=3	0	79.484	32	18	25	18	1	730	77.5	8.7	67.56	18
FALSE	High	Master Protein	P62316	Small nuclear ribonucleoprotein Sm D2 OS=Homo sapiens OX=9606 GN=SNRPD2 PE=1 SV=1	0	78.842	70	12	26	12	1	118	13.5	9.91	81.11	12
FALSE	High	Master Protein	P05387	60S acidic ribosomal protein P2 OS=Homo sapiens OX=9606 GN=RPLP2 PE=1 SV=1	0	78.541	74	6	13	6	1	115	11.7	4.54	53.22	6
FALSE	High	Master Protein	Q9Y2J2	Band 4.1-like protein 3 OS=Homo sapiens OX=9606 GN=EPB41L3 PE=1 SV=2	0	76.437	23	17	21	14	1	1087	120.6	5.19	54.31	17
FALSE	High	Master Protein	P04259	Keratin, type II cytoskeletal 6B OS=Homo sapiens OX=9606 GN=KRT6B PE=1 SV=5	0	75.251	32	17	30	6	1	564	60	8	71.97	17
FALSE	High	Master Protein	Q9Y2W1	Thyroid hormone receptor-associated protein 3 OS=Homo sapiens OX=9606 GN=THRAP3 PE=1 SV=2	0	75.184	17	12	21	12	1	955	108.6	10.15	42.95	12
FALSE	High	Master Protein	P68431	Histone H3.1 OS=Homo sapiens OX=9606 GN=HIST1H3A PE=1 SV=2	0	74.882	60	12	49	1	1	136	15.4	11.12	105.52	12
FALSE	High	Master Protein	P13647	Keratin, type II cytoskeletal 5 OS=Homo sapiens OX=9606 GN=KRT5 PE=1 SV=3	0	71.546	29	17	26	9	1	590	62.3	7.74	63.67	17
FALSE	High	Master Protein	P14678	Small nuclear ribonucleoprotein-associated proteins B and B' OS=Homo sapiens OX=9606 GN=SNRPB PE=1 SV=2	0	67.514	26	8	24	8	1	240	24.6	11.19	62.39	8
FALSE	High	Master Protein	Q14008	Cytoskeleton-associated protein 5 OS=Homo sapiens OX=9606 GN=CKAP5 PE=1 SV=3	0	66.41	12	17	19	17	1	2032	225.4	7.8	29.1	17
FALSE	High	Master Protein	Q9Y657	Spindlin-1 OS=Homo sapiens OX=9606 GN=SPIN1 PE=1 SV=3	0	65.749	50	8	21	6	1	262	29.6	6.96	64.72	8
FALSE	High	Master Protein	P12236	ADP/ATP translocase 3 OS=Homo sapiens OX=9606 GN=SLC25A6 PE=1 SV=4	0	64.38	39	13	25	4	1	298	32.8	9.74	56.37	13
FALSE	High	Master Protein	P78527	DNA-dependent protein kinase catalytic subunit OS=Homo sapiens OX=9606 GN=PRKDC PE=1 SV=3	0	62.887	5	19	23	19	1	4128	468.8	7.12	32.23	19
FALSE	High	Master Protein	P08670	Vimentin OS=Homo sapiens OX=9606 GN=VIM PE=1 SV=4	0	61.325	31	12	14	11	1	466	53.6	5.12	32.95	12
FALSE	High	Master Protein	O00629	Importin subunit alpha-3 OS=Homo sapiens OX=9606 GN=KPNA4 PE=1 SV=1	0	60.384	30	9	11	5	1	521	57.9	4.96	30.37	9
FALSE	High	Master Protein	P05023	Sodium/potassium-transporting ATPase subunit alpha-1 OS=Homo sapiens OX=9606 GN=ATP1A1 PE=1 SV=1	0	59.72	20	17	21	17	1	1023	112.8	5.49	48.54	17
FALSE	High	Master Protein	P08779	Keratin, type I cytoskeletal 16 OS=Homo sapiens OX=9606 GN=KRT16 PE=1 SV=4	0	59.675	30	14	19	3	1	473	51.2	5.05	40.67	14
FALSE	High	Master Protein	O15397	Importin-8 OS=Homo sapiens OX=9606 GN=IPO8 PE=1 SV=2	0	58.456	14	12	21	12	1	1037	119.9	5.16	48.93	12
FALSE	High	Master Protein	Q15459	Splicing factor 3A subunit 1 OS=Homo sapiens OX=9606 GN=SF3A1 PE=1 SV=1	0	58.157	20	13	20	13	1	793	88.8	5.22	44.52	13
FALSE	High	Master Protein	P62829	60S ribosomal protein L23 OS=Homo sapiens OX=9606 GN=RPL23 PE=1 SV=1	0	57.572	39	7	13	7	1	140	14.9	10.51	46.51	7
FALSE	High	Master Protein	P31943	Heterogeneous nuclear ribonucleoprotein H OS=Homo sapiens OX=9606 GN=HNRNPH1 PE=1 SV=4	0	56.528	26	9	19	7	1	449	49.2	6.3	42.63	9
FALSE	High	Master Protein	Q07021	Complement component 1 Q subcomponent-binding protein, mitochondrial OS=Homo sapiens OX=9606 GN=C1QBP PE=1 SV=1	0	55.478	38	6	11	6	1	282	31.3	4.84	38.51	6
FALSE	High	Master Protein	Q9NZI8	Insulin-like growth factor 2 mRNA-binding protein 1 OS=Homo sapiens OX=9606 GN=IGF2BP1 PE=1 SV=2	0	55.353	26	12	15	10	1	577	63.4	9.2	32.79	12
FALSE	High	Master Protein	Q96I25	Splicing factor 45 OS=Homo sapiens OX=9606 GN=RBM17 PE=1 SV=1	0	54.123	23	10	16	10	1	401	44.9	5.97	32.82	10
FALSE	High	Master Protein	P25398	40S ribosomal protein S12 OS=Homo sapiens OX=9606 GN=RPS12 PE=1 SV=3	0	53.863	55	6	15	6	1	132	14.5	7.21	41.7	6
FALSE	High	Master Protein	P46777	60S ribosomal protein L5 OS=Homo sapiens OX=9606 GN=RPL5 PE=1 SV=3	0	52.365	36	10	18	10	1	297	34.3	9.72	43.69	10
FALSE	High	Master Protein	P16989	Y-box-binding protein 3 OS=Homo sapiens OX=9606 GN=YBX3 PE=1 SV=4	0	52.309	29	6	9	3	1	372	40.1	9.77	29.53	6
FALSE	High	Master Protein	Q9NZ01	Very-long-chain enoyl-CoA reductase OS=Homo sapiens OX=9606 GN=TECR PE=1 SV=1	0	52.135	19	6	13	6	1	308	36	9.45	32.62	6
FALSE	High	Master Protein	P61978	Heterogeneous nuclear ribonucleoprotein K OS=Homo sapiens OX=9606 GN=HNRNPK PE=1 SV=1	0	51.974	25	11	14	11	1	463	50.9	5.54	37.74	11
FALSE	High	Master Protein	P60891	Ribose-phosphate pyrophosphokinase 1 OS=Homo sapiens OX=9606 GN=PRPS1 PE=1 SV=2	0	51.664	27	8	13	5	1	318	34.8	6.98	28.25	8
FALSE	High	Master Protein	P62241	40S ribosomal protein S8 OS=Homo sapiens OX=9606 GN=RPS8 PE=1 SV=2	0	50.766	54	9	14	9	1	208	24.2	10.32	40.64	9
FALSE	High	Master Protein	Q8IWI9	MAX gene-associated protein OS=Homo sapiens OX=9606 GN=MGA PE=1 SV=4	0	50.4	7	16	17	16	1	3065	336	6.9	23.81	16
FALSE	High	Master Protein	P23396	40S ribosomal protein S3 OS=Homo sapiens OX=9606 GN=RPS3 PE=1 SV=2	0	49.93	49	11	17	11	1	243	26.7	9.66	48.22	11
FALSE	High	Master Protein	P16402	Histone H1.3 OS=Homo sapiens OX=9606 GN=HIST1H1D PE=1 SV=2	0	49.871	17	6	14	6	1	221	22.3	11.02	36.81	6
FALSE	High	Master Protein	Q14974	Importin subunit beta-1 OS=Homo sapiens OX=9606 GN=KPNB1 PE=1 SV=2	0	49.7	18	10	12	10	1	876	97.1	4.78	31.03	10
FALSE	High	Master Protein	P62424	60S ribosomal protein L7a OS=Homo sapiens OX=9606 GN=RPL7A PE=1 SV=2	0	49.065	49	13	20	12	1	266	30	10.61	39.95	13
FALSE	High	Master Protein	Q16769	Glutaminyl-peptide cyclotransferase OS=Homo sapiens OX=9606 GN=QPCT PE=1 SV=1	0	48.802	29	8	11	8	1	361	40.9	6.61	39.8	8
FALSE	High	Master Protein	P07900	Heat shock protein HSP 90-alpha OS=Homo sapiens OX=9606 GN=HSP90AA1 PE=1 SV=5	0	48.696	17	11	15	7	1	732	84.6	5.02	26.72	11
FALSE	High	Master Protein	Q9BUA3	Spindlin interactor and repressor of chromatin-binding protein OS=Homo sapiens OX=9606 GN=SPINDOC PE=1 SV=3	0	48.254	41	10	15	10	1	381	41	5.01	37.77	10
FALSE	High	Master Protein	Q9P219	Protein Daple OS=Homo sapiens OX=9606 GN=CCDC88C PE=1 SV=3	0	47.831	11	16	18	16	1	2028	228.1	6.23	21.95	16
FALSE	High	Master Protein	Q9NR30	Nucleolar RNA helicase 2 OS=Homo sapiens OX=9606 GN=DDX21 PE=1 SV=5	0	47.542	17	8	12	7	1	783	87.3	9.28	22.46	8
FALSE	High	Master Protein	P67809	Nuclease-sensitive element-binding protein 1 OS=Homo sapiens OX=9606 GN=YBX1 PE=1 SV=3	0	47.495	29	6	9	3	1	324	35.9	9.88	24.29	6
FALSE	High	Master Protein	Q6PKG0	La-related protein 1 OS=Homo sapiens OX=9606 GN=LARP1 PE=1 SV=2	0	46.715	19	12	14	12	1	1096	123.4	8.82	23.14	12
FALSE	High	Master Protein	P39023	60S ribosomal protein L3 OS=Homo sapiens OX=9606 GN=RPL3 PE=1 SV=2	0	46.555	25	10	15	10	1	403	46.1	10.18	21.15	10
FALSE	High	Master Protein	P27635	60S ribosomal protein L10 OS=Homo sapiens OX=9606 GN=RPL10 PE=1 SV=4	0	46.474	50	11	20	11	1	214	24.6	10.08	43.13	11
FALSE	High	Master Protein	Q96HS1	Serine/threonine-protein phosphatase PGAM5, mitochondrial OS=Homo sapiens OX=9606 GN=PGAM5 PE=1 SV=2	0	46.209	46	10	12	10	1	289	32	8.68	32.27	10
FALSE	High	Master Protein	P05787	Keratin, type II cytoskeletal 8 OS=Homo sapiens OX=9606 GN=KRT8 PE=1 SV=7	0	45.809	23	11	27	5	1	483	53.7	5.59	60.83	11
FALSE	High	Master Protein	P10809	60 kDa heat shock protein, mitochondrial OS=Homo sapiens OX=9606 GN=HSPD1 PE=1 SV=2	0	45.474	22	9	13	9	1	573	61	5.87	29.07	9
FALSE	High	Master Protein	Q13263	Transcription intermediary factor 1-beta OS=Homo sapiens OX=9606 GN=TRIM28 PE=1 SV=5	0	44.462	21	11	14	11	1	835	88.5	5.77	26.38	11
FALSE	High	Master Protein	O60256	Phosphoribosyl pyrophosphate synthase-associated protein 2 OS=Homo sapiens OX=9606 GN=PRPSAP2 PE=1 SV=1	0	44.255	25	6	11	5	1	369	40.9	7.44	30.05	6
FALSE	High	Master Protein	P26373	60S ribosomal protein L13 OS=Homo sapiens OX=9606 GN=RPL13 PE=1 SV=4	0	44.036	51	12	17	12	1	211	24.2	11.65	35.14	12
FALSE	High	Master Protein	P06576	ATP synthase subunit beta, mitochondrial OS=Homo sapiens OX=9606 GN=ATP5F1B PE=1 SV=3	0	43.724	22	8	11	8	1	529	56.5	5.4	21.36	8
FALSE	High	Master Protein	Q00325	Phosphate carrier protein, mitochondrial OS=Homo sapiens OX=9606 GN=SLC25A3 PE=1 SV=2	0	43.721	35	14	24	14	1	362	40.1	9.38	41.72	14
FALSE	High	Master Protein	P62280	40S ribosomal protein S11 OS=Homo sapiens OX=9606 GN=RPS11 PE=1 SV=3	0	43.464	61	11	16	11	1	158	18.4	10.3	40.34	11
FALSE	High	Master Protein	O14929	Histone acetyltransferase type B catalytic subunit OS=Homo sapiens OX=9606 GN=HAT1 PE=1 SV=1	0	42.95	23	7	13	7	1	419	49.5	5.69	38.2	7
FALSE	High	Master Protein	P62979	Ubiquitin-40S ribosomal protein S27a OS=Homo sapiens OX=9606 GN=RPS27A PE=1 SV=2	0	42.713	44	6	13	6	1	156	18	9.64	33.69	6
FALSE	High	Master Protein	P05388	60S acidic ribosomal protein P0 OS=Homo sapiens OX=9606 GN=RPLP0 PE=1 SV=1	0	41.589	31	8	11	8	1	317	34.3	5.97	33.99	8
FALSE	High	Master Protein	P62917	60S ribosomal protein L8 OS=Homo sapiens OX=9606 GN=RPL8 PE=1 SV=2	0	41.411	35	9	14	9	1	257	28	11.03	24.19	9
FALSE	High	Master Protein	P46776	60S ribosomal protein L27a OS=Homo sapiens OX=9606 GN=RPL27A PE=1 SV=2	0	40.97	31	5	10	5	1	148	16.6	11	28.75	5
FALSE	High	Master Protein	P62314	Small nuclear ribonucleoprotein Sm D1 OS=Homo sapiens OX=9606 GN=SNRPD1 PE=1 SV=1	0	40.812	55	4	10	4	1	119	13.3	11.56	35.09	4
FALSE	High	Master Protein	Q06830	Peroxiredoxin-1 OS=Homo sapiens OX=9606 GN=PRDX1 PE=1 SV=1	0	40.491	48	6	10	5	1	199	22.1	8.13	27.45	6
FALSE	High	Master Protein	P15880	40S ribosomal protein S2 OS=Homo sapiens OX=9606 GN=RPS2 PE=1 SV=2	0	40.329	35	9	16	9	1	293	31.3	10.24	36.04	9
FALSE	High	Master Protein	Q15942	Zyxin OS=Homo sapiens OX=9606 GN=ZYX PE=1 SV=1	0	40.183	26	9	16	9	1	572	61.2	6.67	40.62	9
FALSE	High	Master Protein	Q02878	60S ribosomal protein L6 OS=Homo sapiens OX=9606 GN=RPL6 PE=1 SV=3	0	40.102	25	8	15	8	1	288	32.7	10.58	35.79	8
FALSE	High	Master Protein	Q15750	TGF-beta-activated kinase 1 and MAP3K7-binding protein 1 OS=Homo sapiens OX=9606 GN=TAB1 PE=1 SV=1	0	39.61	25	8	11	8	1	504	54.6	5.52	34.56	8
FALSE	High	Master Protein	P18621	60S ribosomal protein L17 OS=Homo sapiens OX=9606 GN=RPL17 PE=1 SV=3	0	39.358	39	6	11	6	1	184	21.4	10.17	29.84	6
FALSE	High	Master Protein	O43167	Zinc finger and BTB domain-containing protein 24 OS=Homo sapiens OX=9606 GN=ZBTB24 PE=1 SV=2	0	39.121	17	10	15	10	1	697	78.2	7.61	19.9	10
FALSE	High	Master Protein	P62906	60S ribosomal protein L10a OS=Homo sapiens OX=9606 GN=RPL10A PE=1 SV=2	0	38.673	31	6	12	6	1	217	24.8	9.94	32.82	6
FALSE	High	Master Protein	Q15428	Splicing factor 3A subunit 2 OS=Homo sapiens OX=9606 GN=SF3A2 PE=1 SV=2	0	38	13	5	9	5	1	464	49.2	9.64	21.87	5
FALSE	High	Master Protein	Q03393	6-pyruvoyl tetrahydrobiopterin synthase OS=Homo sapiens OX=9606 GN=PTS PE=1 SV=1	0	37.669	41	7	13	7	1	145	16.4	6.68	33.95	7
FALSE	High	Master Protein	P63173	60S ribosomal protein L38 OS=Homo sapiens OX=9606 GN=RPL38 PE=1 SV=2	0	37.281	53	4	12	4	1	70	8.2	10.1	36.49	4
FALSE	High	Master Protein	P38159	RNA-binding motif protein, X chromosome OS=Homo sapiens OX=9606 GN=RBMX PE=1 SV=3	0	36.589	22	9	14	9	1	391	42.3	10.05	23.9	9
FALSE	High	Master Protein	P04439	HLA class I histocompatibility antigen, A-3 alpha chain OS=Homo sapiens OX=9606 GN=HLA-A PE=1 SV=2	0	36.573	24	6	6	6	1	365	40.8	6	22.46	6
FALSE	High	Master Protein	Q9UJS0	Calcium-binding mitochondrial carrier protein Aralar2 OS=Homo sapiens OX=9606 GN=SLC25A13 PE=1 SV=2	0	36.379	15	9	9	9	1	675	74.1	8.62	19.22	9
FALSE	High	Master Protein	P30050	60S ribosomal protein L12 OS=Homo sapiens OX=9606 GN=RPL12 PE=1 SV=1	0	35.862	55	6	8	6	1	165	17.8	9.42	27.24	6
FALSE	High	Master Protein	P17844	Probable ATP-dependent RNA helicase DDX5 OS=Homo sapiens OX=9606 GN=DDX5 PE=1 SV=1	0	35.139	17	9	10	5	1	614	69.1	8.92	27.84	9
FALSE	High	Master Protein	P62888	60S ribosomal protein L30 OS=Homo sapiens OX=9606 GN=RPL30 PE=1 SV=2	0	34.99	57	6	10	6	1	115	12.8	9.63	28.97	6
FALSE	High	Master Protein	P62263	40S ribosomal protein S14 OS=Homo sapiens OX=9606 GN=RPS14 PE=1 SV=3	0	34.801	42	8	12	8	1	151	16.3	10.05	26.22	8
FALSE	High	Master Protein	P19338	Nucleolin OS=Homo sapiens OX=9606 GN=NCL PE=1 SV=3	0	34.606	17	8	10	8	1	710	76.6	4.7	20.96	8
FALSE	High	Master Protein	P62753	40S ribosomal protein S6 OS=Homo sapiens OX=9606 GN=RPS6 PE=1 SV=1	0	34.113	22	6	8	6	1	249	28.7	10.84	22.55	6
FALSE	High	Master Protein	P11908	Ribose-phosphate pyrophosphokinase 2 OS=Homo sapiens OX=9606 GN=PRPS2 PE=1 SV=2	0	33.898	16	4	6	1	1	318	34.7	6.61	17.96	4
FALSE	High	Master Protein	P61619	Protein transport protein Sec61 subunit alpha isoform 1 OS=Homo sapiens OX=9606 GN=SEC61A1 PE=1 SV=2	0	33.564	11	5	6	5	1	476	52.2	8.06	18.22	5
FALSE	High	Master Protein	P18124	60S ribosomal protein L7 OS=Homo sapiens OX=9606 GN=RPL7 PE=1 SV=1	0	33.101	29	6	7	6	1	248	29.2	10.65	24.09	6
FALSE	High	Master Protein	Q9H4B7	Tubulin beta-1 chain OS=Homo sapiens OX=9606 GN=TUBB1 PE=1 SV=1	0	32.675	11	6	42	1	1	451	50.3	5.17	100.56	6
FALSE	High	Master Protein	Q9HCK1	DBF4-type zinc finger-containing protein 2 OS=Homo sapiens OX=9606 GN=ZDBF2 PE=1 SV=3	0	32.084	4	7	8	7	1	2354	265.5	6.16	19.86	7
FALSE	High	Master Protein	P39019	40S ribosomal protein S19 OS=Homo sapiens OX=9606 GN=RPS19 PE=1 SV=2	0	31.787	30	7	15	7	1	145	16.1	10.32	33.24	7
FALSE	High	Master Protein	P84090	Enhancer of rudimentary homolog OS=Homo sapiens OX=9606 GN=ERH PE=1 SV=1	0	31.64	47	6	13	6	1	104	12.3	5.92	25.74	6
FALSE	High	Master Protein	P14866	Heterogeneous nuclear ribonucleoprotein L OS=Homo sapiens OX=9606 GN=HNRNPL PE=1 SV=2	0	31.616	17	5	9	5	1	589	64.1	8.22	17.23	5
FALSE	High	Master Protein	Q9BWJ5	Splicing factor 3B subunit 5 OS=Homo sapiens OX=9606 GN=SF3B5 PE=1 SV=1	0	31.161	63	5	8	5	1	86	10.1	6.35	18.41	5
FALSE	High	Master Protein	Q9UPQ9	Trinucleotide repeat-containing gene 6B protein OS=Homo sapiens OX=9606 GN=TNRC6B PE=1 SV=4	0	31.101	7	7	8	7	1	1833	193.9	6.76	16.47	7
FALSE	High	Master Protein	O94915	Protein furry homolog-like OS=Homo sapiens OX=9606 GN=FRYL PE=1 SV=2	0	29.812	4	11	12	11	1	3013	339.4	5.58	16.35	11
FALSE	High	Master Protein	O75688	Protein phosphatase 1B OS=Homo sapiens OX=9606 GN=PPM1B PE=1 SV=1	0	29.691	18	8	12	7	1	479	52.6	5.05	24.11	8
FALSE	High	Master Protein	Q02543	60S ribosomal protein L18a OS=Homo sapiens OX=9606 GN=RPL18A PE=1 SV=2	0	29.334	38	7	18	7	1	176	20.7	10.71	24.4	7
FALSE	High	Master Protein	P52597	Heterogeneous nuclear ribonucleoprotein F OS=Homo sapiens OX=9606 GN=HNRNPF PE=1 SV=3	0	28.95	16	5	7	3	1	415	45.6	5.58	20.9	5
FALSE	High	Master Protein	P05386	60S acidic ribosomal protein P1 OS=Homo sapiens OX=9606 GN=RPLP1 PE=1 SV=1	0	28.766	52	2	3	2	1	114	11.5	4.32	16.44	2
FALSE	High	Master Protein	P62701	40S ribosomal protein S4, X isoform OS=Homo sapiens OX=9606 GN=RPS4X PE=1 SV=2	0	28.445	28	7	9	7	1	263	29.6	10.15	25.16	7
FALSE	High	Master Protein	P13674	Prolyl 4-hydroxylase subunit alpha-1 OS=Homo sapiens OX=9606 GN=P4HA1 PE=1 SV=2	0	28.251	10	4	8	4	1	534	61	6.01	20.62	4
FALSE	High	Master Protein	P46782	40S ribosomal protein S5 OS=Homo sapiens OX=9606 GN=RPS5 PE=1 SV=4	0	28.173	19	4	8	4	1	204	22.9	9.72	19.98	4
FALSE	High	Master Protein	P42766	60S ribosomal protein L35 OS=Homo sapiens OX=9606 GN=RPL35 PE=1 SV=2	0	28.092	30	5	7	5	1	123	14.5	11.05	16.12	5
FALSE	High	Master Protein	P83731	60S ribosomal protein L24 OS=Homo sapiens OX=9606 GN=RPL24 PE=1 SV=1	0	28.021	34	6	16	6	1	157	17.8	11.25	28.96	6
FALSE	High	Master Protein	Q96EY1	DnaJ homolog subfamily A member 3, mitochondrial OS=Homo sapiens OX=9606 GN=DNAJA3 PE=1 SV=2	0	27.919	21	6	11	6	1	480	52.5	9.26	20.78	6
FALSE	High	Master Protein	Q8NHQ1	Centrosomal protein of 70 kDa OS=Homo sapiens OX=9606 GN=CEP70 PE=1 SV=2	0	27.727	11	6	8	6	1	597	69.7	5.71	17.23	6
FALSE	High	Master Protein	Q13585	Melatonin-related receptor OS=Homo sapiens OX=9606 GN=GPR50 PE=1 SV=3	0	27.516	11	5	7	5	1	617	67.3	7.72	15.15	5
FALSE	High	Master Protein	Q5JUX0	Spindlin-3 OS=Homo sapiens OX=9606 GN=SPIN3 PE=1 SV=1	0	27.268	22	4	7	2	1	258	29.2	6.8	16.19	4
FALSE	High	Master Protein	Q96DG6	Carboxymethylenebutenolidase homolog OS=Homo sapiens OX=9606 GN=CMBL PE=1 SV=1	0	27	27	7	11	7	1	245	28	7.18	24.53	7
FALSE	High	Master Protein	P49790	Nuclear pore complex protein Nup153 OS=Homo sapiens OX=9606 GN=NUP153 PE=1 SV=2	0	26.668	9	7	7	7	1	1475	153.8	8.73	16.41	7
FALSE	High	Master Protein	Q07020	60S ribosomal protein L18 OS=Homo sapiens OX=9606 GN=RPL18 PE=1 SV=2	0	26.611	28	5	14	5	1	188	21.6	11.72	23.22	5
FALSE	High	Master Protein	Q9NX95	Syntabulin OS=Homo sapiens OX=9606 GN=SYBU PE=1 SV=2	0	26.209	17	6	7	6	1	663	72.3	6.25	12.95	6
FALSE	High	Master Protein	Q99873	Protein arginine N-methyltransferase 1 OS=Homo sapiens OX=9606 GN=PRMT1 PE=1 SV=3	0	26.173	18	5	10	5	1	371	42.4	5.35	23.9	5
FALSE	High	Master Protein	P42677	40S ribosomal protein S27 OS=Homo sapiens OX=9606 GN=RPS27 PE=1 SV=3	0	25.745	42	5	9	2	1	84	9.5	9.45	22.44	5
FALSE	High	Master Protein	O43852	Calumenin OS=Homo sapiens OX=9606 GN=CALU PE=1 SV=2	0	25.52	23	3	6	3	1	315	37.1	4.64	15.96	3
FALSE	High	Master Protein	Q86YZ3	Hornerin OS=Homo sapiens OX=9606 GN=HRNR PE=1 SV=2	0	25.489	8	5	7	5	1	2850	282.2	10.04	12.63	5
FALSE	High	Master Protein	O43318	Mitogen-activated protein kinase kinase kinase 7 OS=Homo sapiens OX=9606 GN=MAP3K7 PE=1 SV=1	0	25.451	15	8	12	8	1	606	67.2	7.11	23.41	8
FALSE	High	Master Protein	P40429	60S ribosomal protein L13a OS=Homo sapiens OX=9606 GN=RPL13A PE=1 SV=2	0	25.357	30	7	13	7	1	203	23.6	10.93	14.69	7
FALSE	High	Master Protein	P61353	60S ribosomal protein L27 OS=Homo sapiens OX=9606 GN=RPL27 PE=1 SV=2	0	25.052	46	6	10	6	1	136	15.8	10.56	24.92	6
FALSE	High	Master Protein	P62249	40S ribosomal protein S16 OS=Homo sapiens OX=9606 GN=RPS16 PE=1 SV=2	0	24.73	29	5	9	5	1	146	16.4	10.21	14.67	5
FALSE	High	Master Protein	P62841	40S ribosomal protein S15 OS=Homo sapiens OX=9606 GN=RPS15 PE=1 SV=2	0	24.698	28	3	6	3	1	145	17	10.39	16.49	3
FALSE	High	Master Protein	Q7RTV0	PHD finger-like domain-containing protein 5A OS=Homo sapiens OX=9606 GN=PHF5A PE=1 SV=1	0	24.681	55	5	10	5	1	110	12.4	8.41	18	5
FALSE	High	Master Protein	Q6N021	Methylcytosine dioxygenase TET2 OS=Homo sapiens OX=9606 GN=TET2 PE=1 SV=3	0	24.504	6	8	9	8	1	2002	223.7	7.99	16.35	8
FALSE	High	Master Protein	Q8WWY3	U4/U6 small nuclear ribonucleoprotein Prp31 OS=Homo sapiens OX=9606 GN=PRPF31 PE=1 SV=2	0	24.034	15	6	6	6	1	499	55.4	5.78	16.51	6
FALSE	High	Master Protein	P50914	60S ribosomal protein L14 OS=Homo sapiens OX=9606 GN=RPL14 PE=1 SV=4	0	24.006	25	5	7	5	1	215	23.4	10.93	19.24	5
FALSE	High	Master Protein	O43795	Unconventional myosin-Ib OS=Homo sapiens OX=9606 GN=MYO1B PE=1 SV=3	0	23.743	7	6	7	6	1	1136	131.9	9.38	14.22	6
FALSE	High	Master Protein	Q5SZK8	FRAS1-related extracellular matrix protein 2 OS=Homo sapiens OX=9606 GN=FREM2 PE=1 SV=2	0	23.381	3	7	7	7	1	3169	350.9	5.03	12.31	7
FALSE	High	Master Protein	Q13043	Serine/threonine-protein kinase 4 OS=Homo sapiens OX=9606 GN=STK4 PE=1 SV=2	0	23.242	16	6	9	6	1	487	55.6	5.07	15.27	6
FALSE	High	Master Protein	Q9BTV4	Transmembrane protein 43 OS=Homo sapiens OX=9606 GN=TMEM43 PE=1 SV=1	0	22.967	22	5	5	5	1	400	44.8	8.13	13.91	5
FALSE	High	Master Protein	P10644	cAMP-dependent protein kinase type I-alpha regulatory subunit OS=Homo sapiens OX=9606 GN=PRKAR1A PE=1 SV=1	0	22.79	19	6	8	6	1	381	43	5.35	14.93	6
FALSE	High	Master Protein	Q3V6T2	Girdin OS=Homo sapiens OX=9606 GN=CCDC88A PE=1 SV=2	0	22.25	6	7	9	7	1	1871	215.9	6.21	10.64	7
FALSE	High	Master Protein	Q14257	Reticulocalbin-2 OS=Homo sapiens OX=9606 GN=RCN2 PE=1 SV=1	0	22.219	16	3	3	3	1	317	36.9	4.4	13.26	3
FALSE	High	Master Protein	Q8N5C8	TGF-beta-activated kinase 1 and MAP3K7-binding protein 3 OS=Homo sapiens OX=9606 GN=TAB3 PE=1 SV=3	0	22.005	15	7	7	7	1	712	78.6	8.54	7.17	7
FALSE	High	Master Protein	P62847	40S ribosomal protein S24 OS=Homo sapiens OX=9606 GN=RPS24 PE=1 SV=1	0	21.973	29	4	6	4	1	133	15.4	10.78	13.15	4
FALSE	High	Master Protein	Q15233	Non-POU domain-containing octamer-binding protein OS=Homo sapiens OX=9606 GN=NONO PE=1 SV=4	0	21.894	13	6	7	6	1	471	54.2	8.95	14.15	6
FALSE	High	Master Protein	Q15365	Poly(rC)-binding protein 1 OS=Homo sapiens OX=9606 GN=PCBP1 PE=1 SV=2	0	21.607	32	7	8	4	1	356	37.5	7.09	11.08	7
FALSE	High	Master Protein	O43390	Heterogeneous nuclear ribonucleoprotein R OS=Homo sapiens OX=9606 GN=HNRNPR PE=1 SV=1	0	21.563	10	6	6	6	1	633	70.9	8.13	12.09	6
FALSE	High	Master Protein	P61254	60S ribosomal protein L26 OS=Homo sapiens OX=9606 GN=RPL26 PE=1 SV=1	0	21.37	39	7	8	7	1	145	17.2	10.55	10.68	7
FALSE	High	Master Protein	P05783	Keratin, type I cytoskeletal 18 OS=Homo sapiens OX=9606 GN=KRT18 PE=1 SV=2	0	21.155	17	6	7	5	1	430	48	5.45	16.37	6
FALSE	High	Master Protein	O15020	Spectrin beta chain, non-erythrocytic 2 OS=Homo sapiens OX=9606 GN=SPTBN2 PE=1 SV=3	0	20.983	4	7	8	1	1	2390	271.2	6.11	17.14	7
FALSE	High	Master Protein	P62318	Small nuclear ribonucleoprotein Sm D3 OS=Homo sapiens OX=9606 GN=SNRPD3 PE=1 SV=1	0	20.635	49	4	4	4	1	126	13.9	10.32	12.66	4
FALSE	High	Master Protein	P08238	Heat shock protein HSP 90-beta OS=Homo sapiens OX=9606 GN=HSP90AB1 PE=1 SV=4	0	20.591	11	6	7	2	1	724	83.2	5.03	12.36	6
FALSE	High	Master Protein	Q9P1Y5	Calmodulin-regulated spectrin-associated protein 3 OS=Homo sapiens OX=9606 GN=CAMSAP3 PE=1 SV=2	0	20.223	6	4	4	4	1	1249	134.7	8.35	11.73	4
FALSE	High	Master Protein	O95831	Apoptosis-inducing factor 1, mitochondrial OS=Homo sapiens OX=9606 GN=AIFM1 PE=1 SV=1	0	19.767	11	5	7	5	1	613	66.9	8.95	14.72	5
FALSE	High	Master Protein	P60866	40S ribosomal protein S20 OS=Homo sapiens OX=9606 GN=RPS20 PE=1 SV=1	0	19.751	29	3	7	3	1	119	13.4	9.94	17.03	3
FALSE	High	Master Protein	Q8IX12	Cell division cycle and apoptosis regulator protein 1 OS=Homo sapiens OX=9606 GN=CCAR1 PE=1 SV=2	0	19.712	8	6	6	6	1	1150	132.7	5.76	12.04	6
FALSE	High	Master Protein	Q14558	Phosphoribosyl pyrophosphate synthase-associated protein 1 OS=Homo sapiens OX=9606 GN=PRPSAP1 PE=1 SV=2	0	19.685	8	2	5	1	1	356	39.4	7.2	13.8	2
FALSE	High	Master Protein	Q96N16	Janus kinase and microtubule-interacting protein 1 OS=Homo sapiens OX=9606 GN=JAKMIP1 PE=1 SV=1	0	19.649	8	6	7	6	1	626	73.2	6.1	14.97	6
FALSE	High	Master Protein	P35637	RNA-binding protein FUS OS=Homo sapiens OX=9606 GN=FUS PE=1 SV=1	0	19.458	8	2	3	2	1	526	53.4	9.36	12.47	2
FALSE	High	Master Protein	Q92522	Histone H1x OS=Homo sapiens OX=9606 GN=H1FX PE=1 SV=1	0	19.265	23	5	6	5	1	213	22.5	10.76	14.31	5
FALSE	High	Master Protein	P84098	60S ribosomal protein L19 OS=Homo sapiens OX=9606 GN=RPL19 PE=1 SV=1	0	19.171	23	5	6	5	1	196	23.5	11.47	14.05	5
FALSE	High	Master Protein	Q13501	Sequestosome-1 OS=Homo sapiens OX=9606 GN=SQSTM1 PE=1 SV=1	0	19.1	13	4	4	4	1	440	47.7	5.22	8.32	4
FALSE	High	Master Protein	Q12874	Splicing factor 3A subunit 3 OS=Homo sapiens OX=9606 GN=SF3A3 PE=1 SV=1	0	19.034	13	5	5	5	1	501	58.8	5.38	14.4	5
FALSE	High	Master Protein	O00505	Importin subunit alpha-4 OS=Homo sapiens OX=9606 GN=KPNA3 PE=1 SV=2	0	18.606	12	5	6	1	1	521	57.8	4.94	7.71	5
FALSE	High	Master Protein	P62995	Transformer-2 protein homolog beta OS=Homo sapiens OX=9606 GN=TRA2B PE=1 SV=1	0	18.378	23	4	4	4	1	288	33.6	11.25	12.11	4
FALSE	High	Master Protein	Q7KZN9	Cytochrome c oxidase assembly protein COX15 homolog OS=Homo sapiens OX=9606 GN=COX15 PE=1 SV=1	0	18.375	9	3	4	3	1	410	46	9.82	8.62	3
FALSE	High	Master Protein	P52292	Importin subunit alpha-1 OS=Homo sapiens OX=9606 GN=KPNA2 PE=1 SV=1	0	18.374	10	4	7	4	1	529	57.8	5.4	17.15	4
FALSE	High	Master Protein	P62750	60S ribosomal protein L23a OS=Homo sapiens OX=9606 GN=RPL23A PE=1 SV=1	0	18.322	21	4	6	4	1	156	17.7	10.45	14.99	4
FALSE	High	Master Protein	P62937	Peptidyl-prolyl cis-trans isomerase A OS=Homo sapiens OX=9606 GN=PPIA PE=1 SV=2	0	18.275	24	3	5	3	1	165	18	7.81	11.37	3
FALSE	High	Master Protein	P46778	60S ribosomal protein L21 OS=Homo sapiens OX=9606 GN=RPL21 PE=1 SV=2	0	17.961	17	2	4	2	1	160	18.6	10.49	15.34	2
FALSE	High	Master Protein	P32969	60S ribosomal protein L9 OS=Homo sapiens OX=9606 GN=RPL9 PE=1 SV=1	0	17.951	21	3	3	3	1	192	21.9	9.95	9.24	3
FALSE	High	Master Protein	Q07955	Serine/arginine-rich splicing factor 1 OS=Homo sapiens OX=9606 GN=SRSF1 PE=1 SV=2	0	17.805	20	5	6	5	1	248	27.7	10.36	10.3	5
FALSE	High	Master Protein	Q8WXF1	Paraspeckle component 1 OS=Homo sapiens OX=9606 GN=PSPC1 PE=1 SV=1	0	17.527	8	3	6	3	1	523	58.7	6.67	17.72	3
FALSE	High	Master Protein	Q9BUJ2	Heterogeneous nuclear ribonucleoprotein U-like protein 1 OS=Homo sapiens OX=9606 GN=HNRNPUL1 PE=1 SV=2	0	17.207	9	6	6	6	1	856	95.7	6.92	11.59	6
FALSE	High	Master Protein	P50402	Emerin OS=Homo sapiens OX=9606 GN=EMD PE=1 SV=1	0	17.171	16	4	5	4	1	254	29	5.5	7.11	4
FALSE	High	Master Protein	Q00839	Heterogeneous nuclear ribonucleoprotein U OS=Homo sapiens OX=9606 GN=HNRNPU PE=1 SV=6	0	17.108	6	4	5	4	1	825	90.5	6	10.59	4
FALSE	High	Master Protein	P09661	U2 small nuclear ribonucleoprotein A' OS=Homo sapiens OX=9606 GN=SNRPA1 PE=1 SV=2	0	16.951	19	5	9	5	1	255	28.4	8.62	20.36	5
FALSE	High	Master Protein	O15294	UDP-N-acetylglucosamine--peptide N-acetylglucosaminyltransferase 110 kDa subunit OS=Homo sapiens OX=9606 GN=OGT PE=1 SV=3	0	16.884	5	4	5	4	1	1046	116.9	6.7	8.33	4
FALSE	High	Master Protein	P62269	40S ribosomal protein S18 OS=Homo sapiens OX=9606 GN=RPS18 PE=1 SV=3	0	16.634	36	8	8	8	1	152	17.7	10.99	12.62	8
FALSE	High	Master Protein	Q16629	Serine/arginine-rich splicing factor 7 OS=Homo sapiens OX=9606 GN=SRSF7 PE=1 SV=1	0	16.356	27	5	7	5	1	238	27.4	11.82	18.48	5
FALSE	High	Master Protein	P62277	40S ribosomal protein S13 OS=Homo sapiens OX=9606 GN=RPS13 PE=1 SV=2	0	16.258	24	4	5	4	1	151	17.2	10.54	12.92	4
FALSE	High	Master Protein	P04406	Glyceraldehyde-3-phosphate dehydrogenase OS=Homo sapiens OX=9606 GN=GAPDH PE=1 SV=3	0	15.869	12	3	7	3	1	335	36	8.46	11.23	3
FALSE	High	Master Protein	P21333	Filamin-A OS=Homo sapiens OX=9606 GN=FLNA PE=1 SV=4	0	15.824	3	5	5	5	1	2647	280.6	6.06	7.37	5
FALSE	High	Master Protein	P81605	Dermcidin OS=Homo sapiens OX=9606 GN=DCD PE=1 SV=2	0	15.335	25	2	7	2	1	110	11.3	6.54	19.43	2
FALSE	High	Master Protein	P55209	Nucleosome assembly protein 1-like 1 OS=Homo sapiens OX=9606 GN=NAP1L1 PE=1 SV=1	0	15.141	8	3	4	3	1	391	45.3	4.46	11.09	3
FALSE	High	Master Protein	Q5T749	Keratinocyte proline-rich protein OS=Homo sapiens OX=9606 GN=KPRP PE=1 SV=1	0	14.952	14	5	6	5	1	579	64.1	8.27	4.38	5
FALSE	High	Master Protein	Q14244	Ensconsin OS=Homo sapiens OX=9606 GN=MAP7 PE=1 SV=1	0	14.933	8	5	6	5	1	749	84	9.61	5.68	5
FALSE	High	Master Protein	Q71UM5	40S ribosomal protein S27-like OS=Homo sapiens OX=9606 GN=RPS27L PE=1 SV=3	0	14.89	42	4	6	1	1	84	9.5	9.45	13.22	4
FALSE	High	Master Protein	Q12872	Splicing factor, suppressor of white-apricot homolog OS=Homo sapiens OX=9606 GN=SFSWAP PE=1 SV=3	0	14.687	5	5	7	5	1	951	104.8	8.05	7.54	5
FALSE	High	Master Protein	P43243	Matrin-3 OS=Homo sapiens OX=9606 GN=MATR3 PE=1 SV=2	0	14.681	9	5	5	5	1	847	94.6	6.25	8.79	5
FALSE	High	Master Protein	P62913	60S ribosomal protein L11 OS=Homo sapiens OX=9606 GN=RPL11 PE=1 SV=2	0	14.548	30	6	6	6	1	178	20.2	9.6	7.71	6
FALSE	High	Master Protein	A0A075B6S2	Immunoglobulin kappa variable 2D-29 OS=Homo sapiens OX=9606 GN=IGKV2D-29 PE=3 SV=1	0	14.531	17	3	6	2	1	120	13.1	7.12	14.67	3
FALSE	High	Master Protein	P51571	Translocon-associated protein subunit delta OS=Homo sapiens OX=9606 GN=SSR4 PE=1 SV=1	0	14.466	23	3	6	3	1	173	19	6.15	11.38	3
FALSE	High	Master Protein	Q9NVI7	ATPase family AAA domain-containing protein 3A OS=Homo sapiens OX=9606 GN=ATAD3A PE=1 SV=2	0	14.332	7	5	7	1	1	634	71.3	8.98	15.68	5
FALSE	High	Master Protein	Q5T9A4	ATPase family AAA domain-containing protein 3B OS=Homo sapiens OX=9606 GN=ATAD3B PE=1 SV=1	0	14.321	7	5	6	1	1	648	72.5	9.2	13.04	5
FALSE	High	Master Protein	Q9BQG0	Myb-binding protein 1A OS=Homo sapiens OX=9606 GN=MYBBP1A PE=1 SV=2	0	14.251	3	4	6	4	1	1328	148.8	9.28	1.69	4
FALSE	High	Master Protein	O00425	Insulin-like growth factor 2 mRNA-binding protein 3 OS=Homo sapiens OX=9606 GN=IGF2BP3 PE=1 SV=2	0	14.223	13	6	6	4	1	579	63.7	8.87	10.34	6
FALSE	High	Master Protein	P62854	40S ribosomal protein S26 OS=Homo sapiens OX=9606 GN=RPS26 PE=1 SV=3	0	13.84	31	3	8	3	1	115	13	11	15.37	3
FALSE	High	Master Protein	P31689	DnaJ homolog subfamily A member 1 OS=Homo sapiens OX=9606 GN=DNAJA1 PE=1 SV=2	0	13.815	13	5	7	5	1	397	44.8	7.08	8.72	5
FALSE	High	Master Protein	P00367	Glutamate dehydrogenase 1, mitochondrial OS=Homo sapiens OX=9606 GN=GLUD1 PE=1 SV=2	0	13.697	9	4	6	4	1	558	61.4	7.8	9.27	4
FALSE	High	Master Protein	Q02978	Mitochondrial 2-oxoglutarate/malate carrier protein OS=Homo sapiens OX=9606 GN=SLC25A11 PE=1 SV=3	0	13.551	15	4	5	4	1	314	34	9.91	7.5	4
FALSE	High	Master Protein	P02768	Serum albumin OS=Homo sapiens OX=9606 GN=ALB PE=1 SV=2	0	13.519	7	4	5	4	1	609	69.3	6.28	12.18	4
FALSE	High	Master Protein	P53007	Tricarboxylate transport protein, mitochondrial OS=Homo sapiens OX=9606 GN=SLC25A1 PE=1 SV=2	0	13.461	15	4	4	4	1	311	34	9.89	7.59	4
FALSE	High	Master Protein	Q15293	Reticulocalbin-1 OS=Homo sapiens OX=9606 GN=RCN1 PE=1 SV=1	0	13.005	13	3	3	3	1	331	38.9	5	4.69	3
FALSE	High	Master Protein	Q9UNF1	Melanoma-associated antigen D2 OS=Homo sapiens OX=9606 GN=MAGED2 PE=1 SV=2	0	12.866	11	6	8	5	1	606	64.9	9.32	8.28	6
FALSE	High	Master Protein	Q14498	RNA-binding protein 39 OS=Homo sapiens OX=9606 GN=RBM39 PE=1 SV=2	0	12.866	4	2	2	2	1	530	59.3	10.1	5.89	2
FALSE	High	Master Protein	P46783	40S ribosomal protein S10 OS=Homo sapiens OX=9606 GN=RPS10 PE=1 SV=1	0	12.84	30	5	5	5	1	165	18.9	10.15	10.8	5
FALSE	High	Master Protein	P42166	Lamina-associated polypeptide 2, isoform alpha OS=Homo sapiens OX=9606 GN=TMPO PE=1 SV=2	0	12.744	10	4	4	4	1	694	75.4	7.66	8.01	4
FALSE	High	Master Protein	P62899	60S ribosomal protein L31 OS=Homo sapiens OX=9606 GN=RPL31 PE=1 SV=1	0	12.62	26	3	5	3	1	125	14.5	10.54	7.01	3
FALSE	High	Master Protein	Q96PU8	Protein quaking OS=Homo sapiens OX=9606 GN=QKI PE=1 SV=1	0	12.448	15	3	3	3	1	341	37.6	8.56	9.22	3
FALSE	High	Master Protein	P40939	Trifunctional enzyme subunit alpha, mitochondrial OS=Homo sapiens OX=9606 GN=HADHA PE=1 SV=2	0	12.369	5	3	3	3	1	763	82.9	9.04	8.56	3
FALSE	High	Master Protein	A5YKK6	CCR4-NOT transcription complex subunit 1 OS=Homo sapiens OX=9606 GN=CNOT1 PE=1 SV=2	0	12.282	2	5	5	5	1	2376	266.8	7.11	8.73	5
FALSE	High	Master Protein	P06748	Nucleophosmin OS=Homo sapiens OX=9606 GN=NPM1 PE=1 SV=2	0	12.221	17	4	4	4	1	294	32.6	4.78	6.06	4
FALSE	High	Master Protein	Q96PK6	RNA-binding protein 14 OS=Homo sapiens OX=9606 GN=RBM14 PE=1 SV=2	0	12.189	8	4	6	4	1	669	69.4	9.67	5.68	4
FALSE	High	Master Protein	Q9NYL9	Tropomodulin-3 OS=Homo sapiens OX=9606 GN=TMOD3 PE=1 SV=1	0	11.738	11	2	2	2	1	352	39.6	5.19	5.77	2
FALSE	High	Master Protein	Q7L2E3	ATP-dependent RNA helicase DHX30 OS=Homo sapiens OX=9606 GN=DHX30 PE=1 SV=1	0	11.72	4	4	4	4	1	1194	133.9	8.78	6.99	4
FALSE	High	Master Protein	Q9P035	Very-long-chain (3R)-3-hydroxyacyl-CoA dehydratase 3 OS=Homo sapiens OX=9606 GN=HACD3 PE=1 SV=2	0	11.352	8	3	3	3	1	362	43.1	8.94	7.8	3
FALSE	High	Master Protein	Q92804	TATA-binding protein-associated factor 2N OS=Homo sapiens OX=9606 GN=TAF15 PE=1 SV=1	0	11.06	3	1	2	1	1	592	61.8	8.02	7.56	1
FALSE	High	Master Protein	P68400	Casein kinase II subunit alpha OS=Homo sapiens OX=9606 GN=CSNK2A1 PE=1 SV=1	0	11.004	9	3	3	3	1	391	45.1	7.74	5.47	3
FALSE	High	Master Protein	P35611	Alpha-adducin OS=Homo sapiens OX=9606 GN=ADD1 PE=1 SV=2	0	10.922	6	3	3	3	1	737	80.9	5.83	3.81	3
FALSE	High	Master Protein	P05067	Amyloid-beta precursor protein OS=Homo sapiens OX=9606 GN=APP PE=1 SV=3	0	10.915	5	3	5	3	1	770	86.9	4.82	11.61	3
FALSE	High	Master Protein	P54132	Bloom syndrome protein OS=Homo sapiens OX=9606 GN=BLM PE=1 SV=1	0	10.832	2	2	2	2	1	1417	158.9	7.49	3.47	2
FALSE	High	Master Protein	P08579	U2 small nuclear ribonucleoprotein B'' OS=Homo sapiens OX=9606 GN=SNRPB2 PE=1 SV=1	0	10.756	22	3	4	3	1	225	25.5	9.72	9.14	3
FALSE	High	Master Protein	O60884	DnaJ homolog subfamily A member 2 OS=Homo sapiens OX=9606 GN=DNAJA2 PE=1 SV=1	0	10.741	8	3	4	3	1	412	45.7	6.48	4.63	3
FALSE	High	Master Protein	Q5SRD1	Putative mitochondrial import inner membrane translocase subunit Tim23B OS=Homo sapiens OX=9606 GN=TIMM23B PE=5 SV=2	0	10.554	11	2	2	2	1	257	28	9.39	6.27	2
FALSE	High	Master Protein	Q08378	Golgin subfamily A member 3 OS=Homo sapiens OX=9606 GN=GOLGA3 PE=1 SV=2	0	10.428	3	3	3	3	1	1498	167.3	5.44	6.65	3
FALSE	High	Master Protein	P62910	60S ribosomal protein L32 OS=Homo sapiens OX=9606 GN=RPL32 PE=1 SV=2	0	10.396	27	3	3	3	1	135	15.9	11.33	5.47	3
FALSE	High	Master Protein	P47914	60S ribosomal protein L29 OS=Homo sapiens OX=9606 GN=RPL29 PE=1 SV=2	0	10.395	21	3	5	3	1	159	17.7	11.66	8.48	3
FALSE	High	Master Protein	P61513	60S ribosomal protein L37a OS=Homo sapiens OX=9606 GN=RPL37A PE=1 SV=2	0	10.363	22	2	3	2	1	92	10.3	10.43	4.07	2
FALSE	High	Master Protein	P20700	Lamin-B1 OS=Homo sapiens OX=9606 GN=LMNB1 PE=1 SV=2	0	10.349	6	2	2	2	1	586	66.4	5.16	5.43	2
FALSE	High	Master Protein	P62633	Cellular nucleic acid-binding protein OS=Homo sapiens OX=9606 GN=CNBP PE=1 SV=1	0	10.257	17	2	2	2	1	177	19.5	7.71	5.93	2
FALSE	High	Master Protein	P52907	F-actin-capping protein subunit alpha-1 OS=Homo sapiens OX=9606 GN=CAPZA1 PE=1 SV=3	0	10.244	12	2	2	2	1	286	32.9	5.69	6.76	2
FALSE	High	Master Protein	P47756	F-actin-capping protein subunit beta OS=Homo sapiens OX=9606 GN=CAPZB PE=1 SV=4	0	10.178	12	3	5	3	1	277	31.3	5.59	8.9	3
FALSE	High	Master Protein	P83369	U7 snRNA-associated Sm-like protein LSm11 OS=Homo sapiens OX=9606 GN=LSM11 PE=1 SV=2	0	10.1	12	4	5	4	1	360	39.5	10.99	9.81	4
FALSE	High	Master Protein	Q14157	Ubiquitin-associated protein 2-like OS=Homo sapiens OX=9606 GN=UBAP2L PE=1 SV=2	0	9.731	4	3	3	3	1	1087	114.5	7.11	7.49	3
FALSE	High	Master Protein	O00159	Unconventional myosin-Ic OS=Homo sapiens OX=9606 GN=MYO1C PE=1 SV=4	0	9.674	3	2	2	2	1	1063	121.6	9.41	5.43	2
FALSE	High	Master Protein	P15924	Desmoplakin OS=Homo sapiens OX=9606 GN=DSP PE=1 SV=3	0	9.658	2	5	6	5	1	2871	331.6	6.81	6.36	5
FALSE	High	Master Protein	P23381	Tryptophan--tRNA ligase, cytoplasmic OS=Homo sapiens OX=9606 GN=WARS PE=1 SV=2	0	9.567	7	2	2	2	1	471	53.1	6.23	6.76	2
FALSE	High	Master Protein	P61313	60S ribosomal protein L15 OS=Homo sapiens OX=9606 GN=RPL15 PE=1 SV=2	0	9.396	19	3	4	3	1	204	24.1	11.62	6.41	3
FALSE	High	Master Protein	P46779	60S ribosomal protein L28 OS=Homo sapiens OX=9606 GN=RPL28 PE=1 SV=3	0	9.18	23	3	4	3	1	137	15.7	12.02	4.74	3
FALSE	High	Master Protein	P57721	Poly(rC)-binding protein 3 OS=Homo sapiens OX=9606 GN=PCBP3 PE=2 SV=2	0	9.16	14	4	5	1	1	371	39.4	8.07	5.82	4
FALSE	High	Master Protein	O60814	Histone H2B type 1-K OS=Homo sapiens OX=9606 GN=HIST1H2BK PE=1 SV=3	0	8.971	19	2	4	2	1	126	13.9	10.32	9.18	2
FALSE	High	Master Protein	Q9Y6M1	Insulin-like growth factor 2 mRNA-binding protein 2 OS=Homo sapiens OX=9606 GN=IGF2BP2 PE=1 SV=2	0	8.817	7	3	3	2	1	599	66.1	8.46	2.67	3
FALSE	High	Master Protein	O95816	BAG family molecular chaperone regulator 2 OS=Homo sapiens OX=9606 GN=BAG2 PE=1 SV=1	0	8.57	21	3	6	3	1	211	23.8	6.7	7.33	3
FALSE	High	Master Protein	Q86UW7	Calcium-dependent secretion activator 2 OS=Homo sapiens OX=9606 GN=CADPS2 PE=1 SV=2	0	8.537	3	3	3	3	1	1296	147.6	6.19	6.48	3
FALSE	High	Master Protein	P04908	Histone H2A type 1-B/E OS=Homo sapiens OX=9606 GN=HIST1H2AB PE=1 SV=2	0	8.491	22	2	2	2	1	130	14.1	11.05	4.43	2
FALSE	High	Master Protein	P04843	Dolichyl-diphosphooligosaccharide--protein glycosyltransferase subunit 1 OS=Homo sapiens OX=9606 GN=RPN1 PE=1 SV=1	0	8.488	5	3	3	3	1	607	68.5	6.38	7.34	3
FALSE	High	Master Protein	Q9H936	Mitochondrial glutamate carrier 1 OS=Homo sapiens OX=9606 GN=SLC25A22 PE=1 SV=1	0	8.483	8	3	4	3	1	323	34.4	9.29	6.3	3
FALSE	High	Master Protein	Q9UJV9	Probable ATP-dependent RNA helicase DDX41 OS=Homo sapiens OX=9606 GN=DDX41 PE=1 SV=2	0	8.446	5	2	2	2	1	622	69.8	6.84	4.13	2
FALSE	High	Master Protein	P62851	40S ribosomal protein S25 OS=Homo sapiens OX=9606 GN=RPS25 PE=1 SV=1	0	8.418	21	3	7	3	1	125	13.7	10.11	14.24	3
FALSE	High	Master Protein	P61964	WD repeat-containing protein 5 OS=Homo sapiens OX=9606 GN=WDR5 PE=1 SV=1	0	8.301	10	3	3	3	1	334	36.6	8.27	1.85	3
FALSE	High	Master Protein	P55084	Trifunctional enzyme subunit beta, mitochondrial OS=Homo sapiens OX=9606 GN=HADHB PE=1 SV=3	0	8.105	4	1	1	1	1	474	51.3	9.41	4.18	1
FALSE	High	Master Protein	P04075	Fructose-bisphosphate aldolase A OS=Homo sapiens OX=9606 GN=ALDOA PE=1 SV=2	0	8.059	7	2	2	2	1	364	39.4	8.09	6.21	2
FALSE	High	Master Protein	Q6P4A7	Sideroflexin-4 OS=Homo sapiens OX=9606 GN=SFXN4 PE=1 SV=1	0	8.048	12	4	5	4	1	337	38	9.19	3.98	4
FALSE	High	Master Protein	Q86XN7	Proline and serine-rich protein 1 OS=Homo sapiens OX=9606 GN=PROSER1 PE=1 SV=2	0	8.046	3	2	2	2	1	944	95.6	8.88	3.03	2
FALSE	High	Master Protein	Q9BVP2	Guanine nucleotide-binding protein-like 3 OS=Homo sapiens OX=9606 GN=GNL3 PE=1 SV=2	0	8.022	6	2	2	2	1	549	62	9.16	4.57	2
FALSE	High	Master Protein	Q00587	Cdc42 effector protein 1 OS=Homo sapiens OX=9606 GN=CDC42EP1 PE=1 SV=1	0	7.89	9	2	2	2	1	391	40.3	7.15	2.43	2
FALSE	High	Master Protein	Q9NY12	H/ACA ribonucleoprotein complex subunit 1 OS=Homo sapiens OX=9606 GN=GAR1 PE=1 SV=1	0	7.806	12	2	2	2	1	217	22.3	10.92	3.74	2
FALSE	High	Master Protein	P34932	Heat shock 70 kDa protein 4 OS=Homo sapiens OX=9606 GN=HSPA4 PE=1 SV=4	0	7.721	3	2	2	2	1	840	94.3	5.19	4.92	2
FALSE	High	Master Protein	Q04837	Single-stranded DNA-binding protein, mitochondrial OS=Homo sapiens OX=9606 GN=SSBP1 PE=1 SV=1	0	7.661	10	1	1	1	1	148	17.2	9.6	3.19	1
FALSE	High	Master Protein	Q9NYJ8	TGF-beta-activated kinase 1 and MAP3K7-binding protein 2 OS=Homo sapiens OX=9606 GN=TAB2 PE=1 SV=1	0	7.611	5	2	2	2	1	693	76.4	8.54	4.88	2
FALSE	High	Master Protein	P25705	ATP synthase subunit alpha, mitochondrial OS=Homo sapiens OX=9606 GN=ATP5F1A PE=1 SV=1	0	7.528	7	3	3	3	1	553	59.7	9.13	2.58	3
FALSE	High	Master Protein	Q9Y241	HIG1 domain family member 1A, mitochondrial OS=Homo sapiens OX=9606 GN=HIGD1A PE=1 SV=1	0	7.497	42	3	3	3	1	93	10.1	9.79	4.21	3
FALSE	High	Master Protein	P11171	Protein 4.1 OS=Homo sapiens OX=9606 GN=EPB41 PE=1 SV=4	0	7.472	5	4	4	1	1	864	97	5.58	3.72	4
FALSE	High	Master Protein	Q5TAQ9	DDB1- and CUL4-associated factor 8 OS=Homo sapiens OX=9606 GN=DCAF8 PE=1 SV=1	0	7.443	4	2	2	2	1	597	66.8	5.39	2.11	2
FALSE	High	Master Protein	Q15427	Splicing factor 3B subunit 4 OS=Homo sapiens OX=9606 GN=SF3B4 PE=1 SV=1	0	7.373	6	1	1	1	1	424	44.4	8.56	4.63	1
FALSE	High	Master Protein	Q16875	6-phosphofructo-2-kinase/fructose-2,6-bisphosphatase 3 OS=Homo sapiens OX=9606 GN=PFKFB3 PE=1 SV=1	0	7.364	6	2	2	2	1	520	59.6	8.21	4.44	2
FALSE	High	Master Protein	Q13523	Serine/threonine-protein kinase PRP4 homolog OS=Homo sapiens OX=9606 GN=PRPF4B PE=1 SV=3	0	7.311	3	2	2	2	1	1007	116.9	10.26	1.91	2
FALSE	High	Master Protein	P62266	40S ribosomal protein S23 OS=Homo sapiens OX=9606 GN=RPS23 PE=1 SV=3	0	7.272	16	2	2	2	1	143	15.8	10.49	6.57	2
FALSE	High	Master Protein	P06310	Immunoglobulin kappa variable 2-30 OS=Homo sapiens OX=9606 GN=IGKV2-30 PE=3 SV=2	0	7.153	18	2	5	1	1	120	13.2	8.51	9.25	2
FALSE	High	Master Protein	Q13243	Serine/arginine-rich splicing factor 5 OS=Homo sapiens OX=9606 GN=SRSF5 PE=1 SV=1	0	7.142	5	1	1	1	1	272	31.2	11.59	3.71	1
FALSE	High	Master Protein	O00268	Transcription initiation factor TFIID subunit 4 OS=Homo sapiens OX=9606 GN=TAF4 PE=1 SV=2	0	7.124	4	2	2	2	1	1085	110	9.94	2.19	2
FALSE	High	Master Protein	E9PAV3	Nascent polypeptide-associated complex subunit alpha, muscle-specific form OS=Homo sapiens OX=9606 GN=NACA PE=1 SV=1	0	7.106	1	2	2	2	1	2078	205.3	9.58	4.28	2
FALSE	High	Master Protein	Q9BQ39	ATP-dependent RNA helicase DDX50 OS=Homo sapiens OX=9606 GN=DDX50 PE=1 SV=1	0	7.095	4	2	2	1	1	737	82.5	9.17	4.36	2
FALSE	High	Master Protein	O75306	NADH dehydrogenase [ubiquinone] iron-sulfur protein 2, mitochondrial OS=Homo sapiens OX=9606 GN=NDUFS2 PE=1 SV=2	0	6.856	4	1	2	1	1	463	52.5	7.55	2.98	1
FALSE	High	Master Protein	Q3ZCX4	Zinc finger protein 568 OS=Homo sapiens OX=9606 GN=ZNF568 PE=2 SV=2	0	6.854	5	2	2	1	1	644	74.3	8.22	2.15	2
FALSE	High	Master Protein	O14980	Exportin-1 OS=Homo sapiens OX=9606 GN=XPO1 PE=1 SV=1	0	6.789	3	2	2	2	1	1071	123.3	6.06	2.12	2
FALSE	High	Master Protein	P62244	40S ribosomal protein S15a OS=Homo sapiens OX=9606 GN=RPS15A PE=1 SV=2	0	6.749	18	2	2	2	1	130	14.8	10.13	3.26	2
FALSE	High	Master Protein	Q13247	Serine/arginine-rich splicing factor 6 OS=Homo sapiens OX=9606 GN=SRSF6 PE=1 SV=2	0	6.62	8	3	3	3	1	344	39.6	11.43	3.6	3
FALSE	High	Master Protein	Q02413	Desmoglein-1 OS=Homo sapiens OX=9606 GN=DSG1 PE=1 SV=2	0	6.49	3	2	2	2	1	1049	113.7	5.03	5.63	2
FALSE	High	Master Protein	Q5RI15	Cytochrome c oxidase assembly protein COX20, mitochondrial OS=Homo sapiens OX=9606 GN=COX20 PE=1 SV=2	0	6.425	12	1	1	1	1	118	13.3	8.76	3.27	1
FALSE	High	Master Protein	Q9UHB6	LIM domain and actin-binding protein 1 OS=Homo sapiens OX=9606 GN=LIMA1 PE=1 SV=1	0	6.39	2	1	1	1	1	759	85.2	6.84	2.96	1
FALSE	High	Master Protein	O95793	Double-stranded RNA-binding protein Staufen homolog 1 OS=Homo sapiens OX=9606 GN=STAU1 PE=1 SV=2	0	6.384	2	1	1	1	1	577	63.1	9.44	2.96	1
FALSE	High	Master Protein	O75880	Protein SCO1 homolog, mitochondrial OS=Homo sapiens OX=9606 GN=SCO1 PE=1 SV=1	0	6.371	7	1	1	1	1	301	33.8	8.88	3.57	1
FALSE	High	Master Protein	P05455	Lupus La protein OS=Homo sapiens OX=9606 GN=SSB PE=1 SV=2	0	6.31	5	2	2	2	1	408	46.8	7.12	5.15	2
FALSE	High	Master Protein	P46781	40S ribosomal protein S9 OS=Homo sapiens OX=9606 GN=RPS9 PE=1 SV=3	0	6.296	13	3	4	3	1	194	22.6	10.65	7.84	3
FALSE	High	Master Protein	P61204	ADP-ribosylation factor 3 OS=Homo sapiens OX=9606 GN=ARF3 PE=1 SV=2	0	6.234	11	1	1	1	1	181	20.6	7.43	3.17	1
FALSE	High	Master Protein	Q9H3G5	Probable serine carboxypeptidase CPVL OS=Homo sapiens OX=9606 GN=CPVL PE=1 SV=2	0	6.206	8	4	7	4	1	476	54.1	5.62	11.09	4
FALSE	High	Master Protein	O43175	D-3-phosphoglycerate dehydrogenase OS=Homo sapiens OX=9606 GN=PHGDH PE=1 SV=4	0	6.2	4	2	2	2	1	533	56.6	6.71	0	2
FALSE	High	Master Protein	Q7Z5H3	Rho GTPase-activating protein 22 OS=Homo sapiens OX=9606 GN=ARHGAP22 PE=1 SV=1	0	6.035	2	1	1	1	1	698	76.7	8.15	2.59	1
FALSE	High	Master Protein	Q9Y5V3	Melanoma-associated antigen D1 OS=Homo sapiens OX=9606 GN=MAGED1 PE=1 SV=3	0	5.774	3	2	2	1	1	778	86.1	5.83	3.79	2
FALSE	High	Master Protein	Q6ZN08	Putative zinc finger protein 66 OS=Homo sapiens OX=9606 GN=ZNF66 PE=5 SV=3	0	5.746	18	2	2	2	1	573	65.8	9.33	0	2
FALSE	High	Master Protein	O00483	Cytochrome c oxidase subunit NDUFA4 OS=Homo sapiens OX=9606 GN=NDUFA4 PE=1 SV=1	0	5.69	15	1	1	1	1	81	9.4	9.38	2.82	1
FALSE	High	Master Protein	P07477	Trypsin-1 OS=Homo sapiens OX=9606 GN=PRSS1 PE=1 SV=1	0	5.669	8	1	2	1	1	247	26.5	6.51	7.95	1
FALSE	High	Master Protein	Q8N3C7	CAP-Gly domain-containing linker protein 4 OS=Homo sapiens OX=9606 GN=CLIP4 PE=1 SV=1	0	5.668	2	1	2	1	1	705	76.3	8.7	2.1	1
FALSE	High	Master Protein	Q6P3W7	SCY1-like protein 2 OS=Homo sapiens OX=9606 GN=SCYL2 PE=1 SV=1	0	5.606	2	1	2	1	1	929	103.6	8.22	5.32	1
FALSE	High	Master Protein	Q9Y2R5	28S ribosomal protein S17, mitochondrial OS=Homo sapiens OX=9606 GN=MRPS17 PE=1 SV=1	0	5.509	22	1	1	1	1	130	14.5	9.85	3.66	1
FALSE	High	Master Protein	Q9H0D6	5'-3' exoribonuclease 2 OS=Homo sapiens OX=9606 GN=XRN2 PE=1 SV=1	0	5.478	2	1	1	1	1	950	108.5	7.47	3.29	1
FALSE	High	Master Protein	P22102	Trifunctional purine biosynthetic protein adenosine-3 OS=Homo sapiens OX=9606 GN=GART PE=1 SV=1	0	5.471	2	1	1	1	1	1010	107.7	6.7	2.95	1
FALSE	High	Master Protein	Q5SWX8	Protein odr-4 homolog OS=Homo sapiens OX=9606 GN=ODR4 PE=1 SV=1	0	5.396	3	1	2	1	1	454	51.1	5.92	2.05	1
FALSE	High	Master Protein	Q9UNL2	Translocon-associated protein subunit gamma OS=Homo sapiens OX=9606 GN=SSR3 PE=1 SV=1	0	5.254	8	1	1	1	1	185	21.1	9.61	3.33	1
FALSE	High	Master Protein	Q9Y3U8	60S ribosomal protein L36 OS=Homo sapiens OX=9606 GN=RPL36 PE=1 SV=3	0	5.234	28	3	5	3	1	105	12.2	11.59	9.34	3
FALSE	High	Master Protein	P31323	cAMP-dependent protein kinase type II-beta regulatory subunit OS=Homo sapiens OX=9606 GN=PRKAR2B PE=1 SV=3	0	5.233	4	1	1	1	1	418	46.3	4.92	2.41	1
FALSE	High	Master Protein	P51648	Aldehyde dehydrogenase family 3 member A2 OS=Homo sapiens OX=9606 GN=ALDH3A2 PE=1 SV=1	0	5.16	2	1	1	1	1	485	54.8	7.88	2.89	1
FALSE	High	Master Protein	P18077	60S ribosomal protein L35a OS=Homo sapiens OX=9606 GN=RPL35A PE=1 SV=2	0	5.148	15	3	6	3	1	110	12.5	11.06	7.86	3
FALSE	High	Master Protein	P61244	Protein max OS=Homo sapiens OX=9606 GN=MAX PE=1 SV=1	0	5.054	22	2	2	2	1	160	18.3	6.3	2.14	2
FALSE	High	Master Protein	Q92769	Histone deacetylase 2 OS=Homo sapiens OX=9606 GN=HDAC2 PE=1 SV=2	0	4.976	4	2	3	2	1	488	55.3	5.91	4.51	2
FALSE	High	Master Protein	Q8WWW0	Ras association domain-containing protein 5 OS=Homo sapiens OX=9606 GN=RASSF5 PE=1 SV=1	0	4.969	6	2	2	2	1	418	47.1	9.14	4.19	2
FALSE	High	Master Protein	Q14692	Ribosome biogenesis protein BMS1 homolog OS=Homo sapiens OX=9606 GN=BMS1 PE=1 SV=1	0	4.96	2	2	2	2	1	1282	145.7	6.44	2.36	2
FALSE	High	Master Protein	P0DP25	Calmodulin-3 OS=Homo sapiens OX=9606 GN=CALM3 PE=1 SV=1	0	4.946	16	2	3	2	1	149	16.8	4.22	2.77	2
FALSE	High	Master Protein	Q9Y4W2	Ribosomal biogenesis protein LAS1L OS=Homo sapiens OX=9606 GN=LAS1L PE=1 SV=2	0	4.887	3	2	2	2	1	734	83	4.73	1.86	2
FALSE	High	Master Protein	P08708	40S ribosomal protein S17 OS=Homo sapiens OX=9606 GN=RPS17 PE=1 SV=2	0	4.876	8	1	1	1	1	135	15.5	9.85	1.89	1
FALSE	High	Master Protein	Q8TDN6	Ribosome biogenesis protein BRX1 homolog OS=Homo sapiens OX=9606 GN=BRIX1 PE=1 SV=2	0	4.873	4	1	1	1	1	353	41.4	9.92	2.67	1
FALSE	High	Master Protein	P21796	Voltage-dependent anion-selective channel protein 1 OS=Homo sapiens OX=9606 GN=VDAC1 PE=1 SV=2	0	4.796	8	2	2	2	1	283	30.8	8.54	2.36	2
FALSE	High	Master Protein	P40616	ADP-ribosylation factor-like protein 1 OS=Homo sapiens OX=9606 GN=ARL1 PE=1 SV=1	0	4.779	14	2	2	2	1	181	20.4	5.72	2.99	2
FALSE	High	Master Protein	Q92900	Regulator of nonsense transcripts 1 OS=Homo sapiens OX=9606 GN=UPF1 PE=1 SV=2	0	4.766	2	2	2	2	1	1129	124.3	6.61	0	2
FALSE	High	Master Protein	Q9Y679	Ancient ubiquitous protein 1 OS=Homo sapiens OX=9606 GN=AUP1 PE=1 SV=2	0	4.742	5	2	2	2	1	410	45.8	8.65	1.66	2
FALSE	High	Master Protein	O75340	Programmed cell death protein 6 OS=Homo sapiens OX=9606 GN=PDCD6 PE=1 SV=1	0	4.718	9	2	2	2	1	191	21.9	5.4	2.21	2
FALSE	High	Master Protein	P07858	Cathepsin B OS=Homo sapiens OX=9606 GN=CTSB PE=1 SV=3	0	4.663	5	1	1	1	1	339	37.8	6.3	2.85	1
FALSE	High	Master Protein	P47755	F-actin-capping protein subunit alpha-2 OS=Homo sapiens OX=9606 GN=CAPZA2 PE=1 SV=3	0	4.638	5	1	1	1	1	286	32.9	5.85	3.25	1
FALSE	High	Master Protein	Q15645	Pachytene checkpoint protein 2 homolog OS=Homo sapiens OX=9606 GN=TRIP13 PE=1 SV=2	0	4.63	7	2	2	2	1	432	48.5	6.09	4.54	2
FALSE	High	Master Protein	P48651	Phosphatidylserine synthase 1 OS=Homo sapiens OX=9606 GN=PTDSS1 PE=1 SV=1	0	4.537	3	1	1	1	1	473	55.5	8.43	2.58	1
FALSE	High	Master Protein	Q9NX58	Cell growth-regulating nucleolar protein OS=Homo sapiens OX=9606 GN=LYAR PE=1 SV=2	0	4.51	4	1	1	1	1	379	43.6	9.54	3.18	1
FALSE	High	Master Protein	P62891	60S ribosomal protein L39 OS=Homo sapiens OX=9606 GN=RPL39 PE=1 SV=2	0	4.498	20	1	1	1	1	51	6.4	12.56	3.89	1
FALSE	High	Master Protein	P04181	Ornithine aminotransferase, mitochondrial OS=Homo sapiens OX=9606 GN=OAT PE=1 SV=1	0	4.482	4	1	1	1	1	439	48.5	7.03	0	1
FALSE	High	Master Protein	P63104	14-3-3 protein zeta/delta OS=Homo sapiens OX=9606 GN=YWHAZ PE=1 SV=1	0	4.352	8	2	2	1	1	245	27.7	4.79	1.94	2
FALSE	High	Master Protein	P07910	Heterogeneous nuclear ribonucleoproteins C1/C2 OS=Homo sapiens OX=9606 GN=HNRNPC PE=1 SV=4	0	4.349	4	1	1	1	1	306	33.7	5.08	2.09	1
FALSE	High	Master Protein	Q9BQB6	Vitamin K epoxide reductase complex subunit 1 OS=Homo sapiens OX=9606 GN=VKORC1 PE=1 SV=1	0	4.341	8	1	1	1	1	163	18.2	9.36	1.97	1
FALSE	High	Master Protein	Q9ULX6	A-kinase anchor protein 8-like OS=Homo sapiens OX=9606 GN=AKAP8L PE=1 SV=4	0	4.288	2	1	1	1	1	646	71.6	5.05	1.85	1
FALSE	High	Master Protein	P56962	Syntaxin-17 OS=Homo sapiens OX=9606 GN=STX17 PE=1 SV=2	0	4.192	7	1	1	1	1	302	33.4	6.57	2.18	1
FALSE	High	Master Protein	P19474	E3 ubiquitin-protein ligase TRIM21 OS=Homo sapiens OX=9606 GN=TRIM21 PE=1 SV=1	0	4.184	7	2	2	2	1	475	54.1	6.38	1.66	2
FALSE	High	Master Protein	Q9UBS4	DnaJ homolog subfamily B member 11 OS=Homo sapiens OX=9606 GN=DNAJB11 PE=1 SV=1	0	4.169	4	1	1	1	1	358	40.5	6.18	1.91	1
FALSE	High	Master Protein	Q68CQ7	Glycosyltransferase 8 domain-containing protein 1 OS=Homo sapiens OX=9606 GN=GLT8D1 PE=1 SV=2	0	4.133	4	1	1	1	1	371	41.9	9.35	2.31	1
FALSE	High	Master Protein	Q8TCU4	Alstrom syndrome protein 1 OS=Homo sapiens OX=9606 GN=ALMS1 PE=1 SV=4	0	4.131	0	1	1	1	1	4168	460.8	6.28	2.64	1
FALSE	High	Master Protein	P13640	Metallothionein-1G OS=Homo sapiens OX=9606 GN=MT1G PE=1 SV=2	0	4.05	19	1	1	1	1	62	6.1	7.96	1.94	1
FALSE	High	Master Protein	Q9NVP1	ATP-dependent RNA helicase DDX18 OS=Homo sapiens OX=9606 GN=DDX18 PE=1 SV=2	0	4.003	3	2	2	2	1	670	75.4	9.5	2.21	2
FALSE	High	Master Protein	Q13127	RE1-silencing transcription factor OS=Homo sapiens OX=9606 GN=REST PE=1 SV=3	0	4.002	1	1	1	1	1	1097	121.8	6.74	3.23	1
FALSE	High	Master Protein	Q04721	Neurogenic locus notch homolog protein 2 OS=Homo sapiens OX=9606 GN=NOTCH2 PE=1 SV=3	0	3.939	0	1	1	1	1	2471	265.2	5.14	2.63	1
FALSE	High	Master Protein	P42704	Leucine-rich PPR motif-containing protein, mitochondrial OS=Homo sapiens OX=9606 GN=LRPPRC PE=1 SV=3	0	3.906	1	1	1	1	1	1394	157.8	6.13	3.22	1
FALSE	High	Master Protein	P04085	Platelet-derived growth factor subunit A OS=Homo sapiens OX=9606 GN=PDGFA PE=1 SV=1	0	3.884	9	2	3	2	1	211	24	9.39	4	2
FALSE	High	Master Protein	Q9Y3B4	Splicing factor 3B subunit 6 OS=Homo sapiens OX=9606 GN=SF3B6 PE=1 SV=1	0	3.843	10	1	1	1	1	125	14.6	9.38	3.31	1
FALSE	High	Master Protein	P62857	40S ribosomal protein S28 OS=Homo sapiens OX=9606 GN=RPS28 PE=1 SV=1	0	3.774	23	1	1	1	1	69	7.8	10.7	4.2	1
FALSE	High	Master Protein	Q9Y4F1	FERM, ARHGEF and pleckstrin domain-containing protein 1 OS=Homo sapiens OX=9606 GN=FARP1 PE=1 SV=1	0	3.774	1	1	1	1	1	1045	118.6	8.15	2.51	1
FALSE	High	Master Protein	Q9Y230	RuvB-like 2 OS=Homo sapiens OX=9606 GN=RUVBL2 PE=1 SV=3	0	3.631	2	1	1	1	1	463	51.1	5.64	1.67	1
FALSE	High	Master Protein	Q969L4	U7 snRNA-associated Sm-like protein LSm10 OS=Homo sapiens OX=9606 GN=LSM10 PE=1 SV=1	0	3.623	9	1	1	1	1	123	14.1	9.25	3.14	1
FALSE	High	Master Protein	P32119	Peroxiredoxin-2 OS=Homo sapiens OX=9606 GN=PRDX2 PE=1 SV=5	0	3.61	26	2	2	2	1	198	21.9	5.97	0	2
FALSE	High	Master Protein	P83881	60S ribosomal protein L36a OS=Homo sapiens OX=9606 GN=RPL36A PE=1 SV=2	0	3.598	8	1	1	1	1	106	12.4	10.58	1.61	1
FALSE	High	Master Protein	Q14739	Delta(14)-sterol reductase LBR OS=Homo sapiens OX=9606 GN=LBR PE=1 SV=2	0	3.592	2	1	1	1	1	615	70.7	9.36	0	1
FALSE	High	Master Protein	P53985	Monocarboxylate transporter 1 OS=Homo sapiens OX=9606 GN=SLC16A1 PE=1 SV=3	0	3.581	3	1	1	1	1	500	53.9	8.66	3.67	1
FALSE	High	Master Protein	P62258	14-3-3 protein epsilon OS=Homo sapiens OX=9606 GN=YWHAE PE=1 SV=1	0	3.577	8	2	3	1	1	255	29.2	4.74	5.72	2
FALSE	High	Master Protein	P36542	ATP synthase subunit gamma, mitochondrial OS=Homo sapiens OX=9606 GN=ATP5F1C PE=1 SV=1	0	3.568	7	2	2	2	1	298	33	9.22	1.97	2
FALSE	High	Master Protein	Q9Y2P8	RNA 3'-terminal phosphate cyclase-like protein OS=Homo sapiens OX=9606 GN=RCL1 PE=1 SV=3	0	3.528	4	1	1	1	1	373	40.8	9.26	1.92	1
FALSE	High	Master Protein	Q9BRK5	45 kDa calcium-binding protein OS=Homo sapiens OX=9606 GN=SDF4 PE=1 SV=1	0	3.511	8	2	2	2	1	362	41.8	4.86	1.93	2
FALSE	High	Master Protein	Q6Y7W6	GRB10-interacting GYF protein 2 OS=Homo sapiens OX=9606 GN=GIGYF2 PE=1 SV=1	0	3.412	1	1	1	1	1	1299	150	5.54	0	1
FALSE	High	Master Protein	Q9HCE1	Helicase MOV-10 OS=Homo sapiens OX=9606 GN=MOV10 PE=1 SV=2	0	3.409	2	1	1	1	1	1003	113.6	8.82	0	1
FALSE	High	Master Protein	O94813	Slit homolog 2 protein OS=Homo sapiens OX=9606 GN=SLIT2 PE=1 SV=1	0	3.407	1	1	1	1	1	1529	169.8	7.06	2.01	1
FALSE	High	Master Protein	O75477	Erlin-1 OS=Homo sapiens OX=9606 GN=ERLIN1 PE=1 SV=2	0	3.394	3	1	1	1	1	348	39.1	7.87	0	1
FALSE	High	Master Protein	Q5SY16	Polynucleotide 5'-hydroxyl-kinase NOL9 OS=Homo sapiens OX=9606 GN=NOL9 PE=1 SV=1	0	3.377	2	1	2	1	1	702	79.3	9.13	0	1
FALSE	High	Master Protein	Q96EY7	Pentatricopeptide repeat domain-containing protein 3, mitochondrial OS=Homo sapiens OX=9606 GN=PTCD3 PE=1 SV=3	0	3.377	4	2	2	2	1	689	78.5	6.42	2.16	2
FALSE	High	Master Protein	Q6ZVX7	F-box only protein 50 OS=Homo sapiens OX=9606 GN=NCCRP1 PE=1 SV=1	0	3.338	4	1	1	1	1	275	30.8	6.62	0	1
FALSE	High	Master Protein	Q9NWW5	Ceroid-lipofuscinosis neuronal protein 6 OS=Homo sapiens OX=9606 GN=CLN6 PE=1 SV=1	0	3.323	7	1	2	1	1	311	35.9	8.87	5.44	1
FALSE	High	Master Protein	Q147U1	Zinc finger protein 846 OS=Homo sapiens OX=9606 GN=ZNF846 PE=1 SV=2	0.001	3.291	8	2	2	1	1	533	60.5	9	0	2
FALSE	High	Master Protein	P18583	Protein SON OS=Homo sapiens OX=9606 GN=SON PE=1 SV=4	0.001	3.284	1	1	1	1	1	2426	263.7	5.64	0	1
FALSE	High	Master Protein	Q96TA2	ATP-dependent zinc metalloprotease YME1L1 OS=Homo sapiens OX=9606 GN=YME1L1 PE=1 SV=2	0.001	3.284	3	2	2	2	1	773	86.4	8.76	3.78	2
FALSE	High	Master Protein	Q13823	Nucleolar GTP-binding protein 2 OS=Homo sapiens OX=9606 GN=GNL2 PE=1 SV=1	0.001	3.283	1	1	1	1	1	731	83.6	9.25	2.38	1
FALSE	High	Master Protein	Q13610	Periodic tryptophan protein 1 homolog OS=Homo sapiens OX=9606 GN=PWP1 PE=1 SV=1	0.001	3.282	2	1	1	1	1	501	55.8	4.77	0	1
FALSE	High	Master Protein	O75616	GTPase Era, mitochondrial OS=Homo sapiens OX=9606 GN=ERAL1 PE=1 SV=2	0.001	3.277	2	1	1	1	1	437	48.3	8.84	2.15	1
FALSE	High	Master Protein	O94832	Unconventional myosin-Id OS=Homo sapiens OX=9606 GN=MYO1D PE=1 SV=2	0.001	3.242	3	2	2	2	1	1006	116.1	9.39	0	2
FALSE	High	Master Protein	Q9P003	Protein cornichon homolog 4 OS=Homo sapiens OX=9606 GN=CNIH4 PE=1 SV=1	0.001	3.235	14	1	1	1	1	139	16.1	6.65	2.92	1
FALSE	High	Master Protein	Q9H7D7	WD repeat-containing protein 26 OS=Homo sapiens OX=9606 GN=WDR26 PE=1 SV=3	0.001	3.213	2	1	2	1	1	661	72.1	6.16	2.06	1
FALSE	High	Master Protein	Q9NRP0	Oligosaccharyltransferase complex subunit OSTC OS=Homo sapiens OX=9606 GN=OSTC PE=1 SV=1	0.001	3.209	8	1	1	1	1	149	16.8	9.13	2.33	1
FALSE	High	Master Protein	O76021	Ribosomal L1 domain-containing protein 1 OS=Homo sapiens OX=9606 GN=RSL1D1 PE=1 SV=3	0.001	3.201	3	2	2	2	1	490	54.9	10.13	0	2
FALSE	High	Master Protein	P06753	Tropomyosin alpha-3 chain OS=Homo sapiens OX=9606 GN=TPM3 PE=1 SV=2	0.001	3.081	5	1	1	1	1	285	32.9	4.72	0	1
FALSE	High	Master Protein	Q13257	Mitotic spindle assembly checkpoint protein MAD2A OS=Homo sapiens OX=9606 GN=MAD2L1 PE=1 SV=1	0.001	3.036	7	2	2	2	1	205	23.5	5.08	0	2
FALSE	High	Master Protein	Q7L5Y9	E3 ubiquitin-protein transferase MAEA OS=Homo sapiens OX=9606 GN=MAEA PE=1 SV=1	0.001	3.033	2	1	1	1	1	396	45.3	8.69	1.69	1
FALSE	High	Master Protein	Q6VN20	Ran-binding protein 10 OS=Homo sapiens OX=9606 GN=RANBP10 PE=1 SV=1	0.001	3.019	2	1	1	1	1	620	67.2	6.77	2.05	1
FALSE	High	Master Protein	Q9H2U1	ATP-dependent DNA/RNA helicase DHX36 OS=Homo sapiens OX=9606 GN=DHX36 PE=1 SV=2	0.001	3.011	2	1	1	1	1	1008	114.7	7.68	2.6	1
FALSE	High	Master Protein	O75494	Serine/arginine-rich splicing factor 10 OS=Homo sapiens OX=9606 GN=SRSF10 PE=1 SV=1	0.001	2.995	5	1	1	1	1	262	31.3	11.27	2.11	1
FALSE	High	Master Protein	O60925	Prefoldin subunit 1 OS=Homo sapiens OX=9606 GN=PFDN1 PE=1 SV=2	0.001	2.919	9	1	1	1	1	122	14.2	6.81	0	1
FALSE	High	Master Protein	O15060	Zinc finger and BTB domain-containing protein 39 OS=Homo sapiens OX=9606 GN=ZBTB39 PE=1 SV=1	0.001	2.865	2	1	1	1	1	712	79	6.54	2.44	1
FALSE	High	Master Protein	P57088	Transmembrane protein 33 OS=Homo sapiens OX=9606 GN=TMEM33 PE=1 SV=2	0.001	2.85	5	1	1	1	1	247	28	9.7	3.07	1
FALSE	High	Master Protein	Q9P015	39S ribosomal protein L15, mitochondrial OS=Homo sapiens OX=9606 GN=MRPL15 PE=1 SV=1	0.001	2.816	4	1	1	1	1	296	33.4	10.01	0	1
FALSE	High	Master Protein	Q56A73	Spindlin-4 OS=Homo sapiens OX=9606 GN=SPIN4 PE=1 SV=1	0.001	2.729	6	1	1	1	1	249	28.6	7.66	2.43	1
FALSE	High	Master Protein	Q9NNW5	WD repeat-containing protein 6 OS=Homo sapiens OX=9606 GN=WDR6 PE=1 SV=1	0.003	2.719	2	2	2	2	1	1121	121.6	6.87	0	2
FALSE	High	Master Protein	Q12906	Interleukin enhancer-binding factor 3 OS=Homo sapiens OX=9606 GN=ILF3 PE=1 SV=3	0.003	2.637	2	1	1	1	1	894	95.3	8.76	0	1
FALSE	High	Master Protein	Q9Y520	Protein PRRC2C OS=Homo sapiens OX=9606 GN=PRRC2C PE=1 SV=4	0.003	2.601	1	1	2	1	1	2896	316.7	9.13	0	1
FALSE	High	Master Protein	Q15369	Elongin-C OS=Homo sapiens OX=9606 GN=ELOC PE=1 SV=1	0.003	2.597	7	1	1	1	1	112	12.5	4.78	0	1
FALSE	High	Master Protein	Q5IS35	Mitochondrial thiamine pyrophosphate carrier OS=Macaca fascicularis OX=9541 GN=SLC25A19 PE=2 SV=1	0.004	2.579	3	1	1	1	1	320	35.7	9.63	1.97	1
FALSE	High	Master Protein	Q5T5U3	Rho GTPase-activating protein 21 OS=Homo sapiens OX=9606 GN=ARHGAP21 PE=1 SV=2	0.004	2.574	1	1	1	1	1	1958	217.3	7.8	0	1
FALSE	High	Master Protein	Q15029	116 kDa U5 small nuclear ribonucleoprotein component OS=Homo sapiens OX=9606 GN=EFTUD2 PE=1 SV=1	0.004	2.518	1	1	1	1	1	972	109.4	5	2.14	1
FALSE	High	Master Protein	Q13015	Protein AF1q OS=Homo sapiens OX=9606 GN=MLLT11 PE=1 SV=1	0.004	2.515	16	1	1	1	1	90	10.1	4.54	3.25	1
FALSE	High	Master Protein	Q3ZCQ8	Mitochondrial import inner membrane translocase subunit TIM50 OS=Homo sapiens OX=9606 GN=TIMM50 PE=1 SV=2	0.004	2.45	3	1	1	1	1	353	39.6	8.37	2.03	1
FALSE	High	Master Protein	P15056	Serine/threonine-protein kinase B-raf OS=Homo sapiens OX=9606 GN=BRAF PE=1 SV=4	0.004	2.438	1	1	1	1	1	766	84.4	7.53	0	1
FALSE	High	Master Protein	P51617	Interleukin-1 receptor-associated kinase 1 OS=Homo sapiens OX=9606 GN=IRAK1 PE=1 SV=2	0.005	2.351	3	1	1	1	1	712	76.5	6.62	2.02	1
FALSE	High	Master Protein	Q9HC07	Transmembrane protein 165 OS=Homo sapiens OX=9606 GN=TMEM165 PE=1 SV=1	0.005	2.311	9	1	1	1	1	324	34.9	7.02	2.85	1
FALSE	High	Master Protein	Q16543	Hsp90 co-chaperone Cdc37 OS=Homo sapiens OX=9606 GN=CDC37 PE=1 SV=1	0.006	2.223	3	1	1	1	1	378	44.4	5.25	0	1
FALSE	High	Master Protein	Q9UBM7	7-dehydrocholesterol reductase OS=Homo sapiens OX=9606 GN=DHCR7 PE=1 SV=1	0.006	2.218	2	1	1	1	1	475	54.5	8.7	2.58	1
FALSE	High	Master Protein	P17987	T-complex protein 1 subunit alpha OS=Homo sapiens OX=9606 GN=TCP1 PE=1 SV=1	0.006	2.209	2	1	1	1	1	556	60.3	6.11	1.66	1
FALSE	High	Master Protein	P25490	Transcriptional repressor protein YY1 OS=Homo sapiens OX=9606 GN=YY1 PE=1 SV=2	0.006	2.199	2	1	1	1	1	414	44.7	6.25	1.96	1
FALSE	High	Master Protein	Q9UBX3	Mitochondrial dicarboxylate carrier OS=Homo sapiens OX=9606 GN=SLC25A10 PE=1 SV=2	0.006	2.198	4	1	1	1	1	287	31.3	9.54	1.97	1
FALSE	High	Master Protein	P48047	ATP synthase subunit O, mitochondrial OS=Homo sapiens OX=9606 GN=ATP5PO PE=1 SV=1	0.006	2.185	7	1	2	1	1	213	23.3	9.96	0	1
FALSE	High	Master Protein	P84103	Serine/arginine-rich splicing factor 3 OS=Homo sapiens OX=9606 GN=SRSF3 PE=1 SV=1	0.006	2.184	5	1	2	1	1	164	19.3	11.65	4.68	1
FALSE	High	Master Protein	P62826	GTP-binding nuclear protein Ran OS=Homo sapiens OX=9606 GN=RAN PE=1 SV=3	0.006	2.173	5	1	1	1	1	216	24.4	7.49	1.91	1
FALSE	High	Master Protein	Q8IXM3	39S ribosomal protein L41, mitochondrial OS=Homo sapiens OX=9606 GN=MRPL41 PE=1 SV=1	0.006	2.172	5	1	2	1	1	137	15.4	9.57	0	1
FALSE	High	Master Protein	P89447	Protein UL24 OS=Human herpesvirus 2 (strain HG52) OX=10315 GN=UL24 PE=2 SV=1	0.006	2.167	4	1	1	1	1	281	30.5	11.12	0	1
FALSE	High	Master Protein	P50990	T-complex protein 1 subunit theta OS=Homo sapiens OX=9606 GN=CCT8 PE=1 SV=4	0.006	2.16	2	1	1	1	1	548	59.6	5.6	1.73	1
FALSE	High	Master Protein	Q9HCU4	Cadherin EGF LAG seven-pass G-type receptor 2 OS=Homo sapiens OX=9606 GN=CELSR2 PE=1 SV=1	0.006	2.07	0	1	1	1	1	2923	317.3	5.31	2.06	1
FALSE	High	Master Protein	Q6PK04	Coiled-coil domain-containing protein 137 OS=Homo sapiens OX=9606 GN=CCDC137 PE=1 SV=1	0.006	2.038	5	1	1	1	1	289	33.2	10.93	0	1
FALSE	High	Master Protein	P46977	Dolichyl-diphosphooligosaccharide--protein glycosyltransferase subunit STT3A OS=Homo sapiens OX=9606 GN=STT3A PE=1 SV=2	0.006	2.036	2	2	2	2	1	705	80.5	8.07	0	2
FALSE	High	Master Protein	P17612	cAMP-dependent protein kinase catalytic subunit alpha OS=Homo sapiens OX=9606 GN=PRKACA PE=1 SV=2	0.006	2.029	5	1	1	1	1	351	40.6	8.79	2.58	1
FALSE	High	Master Protein	Q5RKV6	Exosome complex component MTR3 OS=Homo sapiens OX=9606 GN=EXOSC6 PE=1 SV=1	0.006	1.983	3	1	1	1	1	272	28.2	6.28	0	1
FALSE	High	Master Protein	O00124	UBX domain-containing protein 8 OS=Homo sapiens OX=9606 GN=UBXN8 PE=1 SV=2	0.007	1.963	8	1	1	1	1	270	30.5	7.78	2.02	1
FALSE	High	Master Protein	Q08380	Galectin-3-binding protein OS=Homo sapiens OX=9606 GN=LGALS3BP PE=1 SV=1	0.007	1.963	2	1	1	1	1	585	65.3	5.27	1.73	1
FALSE	High	Master Protein	Q5JTH9	RRP12-like protein OS=Homo sapiens OX=9606 GN=RRP12 PE=1 SV=2	0.008	1.926	1	1	1	1	1	1297	143.6	8.75	0	1
FALSE	High	Master Protein	A0FGR8	Extended synaptotagmin-2 OS=Homo sapiens OX=9606 GN=ESYT2 PE=1 SV=1	0.008	1.922	1	1	1	1	1	921	102.3	9.26	2.05	1
FALSE	High	Master Protein	P23246	Splicing factor, proline- and glutamine-rich OS=Homo sapiens OX=9606 GN=SFPQ PE=1 SV=2	0.008	1.875	2	1	1	1	1	707	76.1	9.44	0	1
FALSE	High	Master Protein	P39656	Dolichyl-diphosphooligosaccharide--protein glycosyltransferase 48 kDa subunit OS=Homo sapiens OX=9606 GN=DDOST PE=1 SV=4	0.008	1.859	2	1	1	1	1	456	50.8	6.55	0	1
FALSE	High	Master Protein	P61626	Lysozyme C OS=Homo sapiens OX=9606 GN=LYZ PE=1 SV=1	0.008	1.842	6	1	1	1	1	148	16.5	9.16	0	1
FALSE	High	Master Protein	P14923	Junction plakoglobin OS=Homo sapiens OX=9606 GN=JUP PE=1 SV=3	0.009	1.809	1	1	1	1	1	745	81.7	6.14	1.92	1
FALSE	High	Master Protein	Q9Y5A9	YTH domain-containing family protein 2 OS=Homo sapiens OX=9606 GN=YTHDF2 PE=1 SV=2	0.009	1.807	3	1	1	1	1	579	62.3	8.79	2.34	1
FALSE	High	Master Protein	O15027	Protein transport protein Sec16A OS=Homo sapiens OX=9606 GN=SEC16A PE=1 SV=4	0.009	1.766	1	1	1	1	1	2357	251.7	5.8	0	1
FALSE	High	Master Protein	O14967	Calmegin OS=Homo sapiens OX=9606 GN=CLGN PE=1 SV=1	0.009	1.718	1	1	4	1	1	610	70	4.69	0	1
FALSE	High	Master Protein	P67870	Casein kinase II subunit beta OS=Homo sapiens OX=9606 GN=CSNK2B PE=1 SV=1	0.009	1.648	4	1	1	1	1	215	24.9	5.55	2.12	1
FALSE	High	Master Protein	O14735	CDP-diacylglycerol--inositol 3-phosphatidyltransferase OS=Homo sapiens OX=9606 GN=CDIPT PE=1 SV=1	0.009	1.642	5	1	1	1	1	213	23.5	8.03	2.2	1
FALSE	High	Master Protein	Q9NU22	Midasin OS=Homo sapiens OX=9606 GN=MDN1 PE=1 SV=2	0.009	1.64	0	1	1	1	1	5596	632.4	5.68	0	1
FALSE	High	Master Protein	Q8TBF5	Phosphatidylinositol-glycan biosynthesis class X protein OS=Homo sapiens OX=9606 GN=PIGX PE=2 SV=3	0.009	1.64	5	1	1	1	1	258	28.8	6.33	0	1
FALSE	Medium	Master Protein	Q9NWB1	RNA binding protein fox-1 homolog 1 OS=Homo sapiens OX=9606 GN=RBFOX1 PE=1 SV=2	0.01	1.621	3	1	1	1	1	397	42.8	6.86	0	1
FALSE	Medium	Master Protein	O95785	Protein Wiz OS=Homo sapiens OX=9606 GN=WIZ PE=1 SV=2	0.01	1.611	1	1	1	1	1	1651	178.6	6.86	2.11	1
FALSE	Medium	Master Protein	Q15072	Zinc finger protein OZF OS=Homo sapiens OX=9606 GN=ZNF146 PE=1 SV=2	0.01	1.602	5	1	1	1	1	292	33.3	8.88	0	1
FALSE	Medium	Master Protein	Q99832	T-complex protein 1 subunit eta OS=Homo sapiens OX=9606 GN=CCT7 PE=1 SV=2	0.01	1.599	1	1	1	1	1	543	59.3	7.65	0	1
FALSE	Medium	Master Protein	Q96IU4	Protein ABHD14B OS=Homo sapiens OX=9606 GN=ABHD14B PE=1 SV=1	0.011	1.577	5	1	2	1	1	210	22.3	6.4	1.95	1
FALSE	Medium	Master Protein	O14647	Chromodomain-helicase-DNA-binding protein 2 OS=Homo sapiens OX=9606 GN=CHD2 PE=1 SV=2	0.012	1.55	1	1	1	1	1	1828	211.2	8.1	0	1
FALSE	Medium	Master Protein	Q9P2K5	Myelin expression factor 2 OS=Homo sapiens OX=9606 GN=MYEF2 PE=1 SV=3	0.015	1.505	2	1	1	1	1	600	64.1	8.75	2.02	1
FALSE	Medium	Master Protein	O14776	Transcription elongation regulator 1 OS=Homo sapiens OX=9606 GN=TCERG1 PE=1 SV=2	0.015	1.493	1	1	1	1	1	1098	123.8	8.65	0	1
FALSE	Medium	Master Protein	O95391	Pre-mRNA-splicing factor SLU7 OS=Homo sapiens OX=9606 GN=SLU7 PE=1 SV=2	0.014	1.464	4	1	1	1	1	586	68.3	7.14	0	1
FALSE	Medium	Master Protein	Q9NRX2	39S ribosomal protein L17, mitochondrial OS=Homo sapiens OX=9606 GN=MRPL17 PE=1 SV=1	0.014	1.451	5	1	2	1	1	175	20	10.11	0	1
FALSE	Medium	Master Protein	Q5XKP0	MICOS complex subunit MIC13 OS=Homo sapiens OX=9606 GN=MICOS13 PE=1 SV=1	0.018	1.368	5	1	2	1	1	118	13.1	9.42	0	1
FALSE	Medium	Master Protein	Q96IY4	Carboxypeptidase B2 OS=Homo sapiens OX=9606 GN=CPB2 PE=1 SV=2	0.018	1.366	2	1	1	1	1	423	48.4	7.71	1.62	1
FALSE	Medium	Master Protein	P48643	T-complex protein 1 subunit epsilon OS=Homo sapiens OX=9606 GN=CCT5 PE=1 SV=1	0.018	1.342	2	1	1	1	1	541	59.6	5.66	0	1
FALSE	Medium	Master Protein	Q7Z6E9	E3 ubiquitin-protein ligase RBBP6 OS=Homo sapiens OX=9606 GN=RBBP6 PE=1 SV=1	0.018	1.336	0	1	1	1	1	1792	201.4	9.64	0	1
FALSE	Medium	Master Protein	Q9NY27	Serine/threonine-protein phosphatase 4 regulatory subunit 2 OS=Homo sapiens OX=9606 GN=PPP4R2 PE=1 SV=3	0.019	1.334	3	1	1	1	1	417	46.9	4.54	0	1
FALSE	Medium	Master Protein	O15355	Protein phosphatase 1G OS=Homo sapiens OX=9606 GN=PPM1G PE=1 SV=1	0.019	1.326	5	1	1	1	1	546	59.2	4.36	0	1
FALSE	Medium	Master Protein	Q8NFC6	Biorientation of chromosomes in cell division protein 1-like 1 OS=Homo sapiens OX=9606 GN=BOD1L1 PE=1 SV=2	0.024	1.291	0	1	1	1	1	3051	330.3	5.08	0	1
FALSE	Medium	Master Protein	P35268	60S ribosomal protein L22 OS=Homo sapiens OX=9606 GN=RPL22 PE=1 SV=2	0.024	1.288	9	1	1	1	1	128	14.8	9.19	0	1
FALSE	Medium	Master Protein	Q9BVV7	Mitochondrial import inner membrane translocase subunit Tim21 OS=Homo sapiens OX=9606 GN=TIMM21 PE=1 SV=1	0.024	1.28	6	1	1	1	1	248	28.2	9.7	2.49	1
FALSE	Medium	Master Protein	Q12797	Aspartyl/asparaginyl beta-hydroxylase OS=Homo sapiens OX=9606 GN=ASPH PE=1 SV=3	0.024	1.278	1	1	1	1	1	758	85.8	5.01	1.61	1
FALSE	Medium	Master Protein	Q16531	DNA damage-binding protein 1 OS=Homo sapiens OX=9606 GN=DDB1 PE=1 SV=1	0.025	1.239	2	1	1	1	1	1140	126.9	5.26	0	1
FALSE	Medium	Master Protein	Q9UEY8	Gamma-adducin OS=Homo sapiens OX=9606 GN=ADD3 PE=1 SV=1	0.025	1.222	1	1	1	1	1	706	79.1	6.32	0	1
FALSE	Medium	Master Protein	P49207	60S ribosomal protein L34 OS=Homo sapiens OX=9606 GN=RPL34 PE=1 SV=3	0.025	1.206	6	1	1	1	1	117	13.3	11.47	0	1
FALSE	Medium	Master Protein	O14979	Heterogeneous nuclear ribonucleoprotein D-like OS=Homo sapiens OX=9606 GN=HNRNPDL PE=1 SV=3	0.025	1.197	2	1	1	1	1	420	46.4	9.57	1.63	1
FALSE	Medium	Master Protein	Q08043	Alpha-actinin-3 OS=Homo sapiens OX=9606 GN=ACTN3 PE=1 SV=2	0.025	1.189	1	1	1	1	1	901	103.2	5.52	0	1
FALSE	Medium	Master Protein	P42356	Phosphatidylinositol 4-kinase alpha OS=Homo sapiens OX=9606 GN=PI4KA PE=1 SV=4	0.025	1.179	1	1	1	1	1	2102	236.7	7.06	0	1
FALSE	Medium	Master Protein	Q9NQ92	Coordinator of PRMT5 and differentiation stimulator OS=Homo sapiens OX=9606 GN=COPRS PE=1 SV=3	0.032	1.112	7	1	1	1	1	184	20.1	4.18	0	1
FALSE	Medium	Master Protein	P63208	S-phase kinase-associated protein 1 OS=Homo sapiens OX=9606 GN=SKP1 PE=1 SV=2	0.032	1.095	5	1	1	1	1	163	18.6	4.54	1.72	1
FALSE	Medium	Master Protein	Q15070	Mitochondrial inner membrane protein OXA1L OS=Homo sapiens OX=9606 GN=OXA1L PE=1 SV=3	0.033	1.089	2	1	1	1	1	435	48.5	9.45	0	1
FALSE	Medium	Master Protein	Q9UKA4	A-kinase anchor protein 11 OS=Homo sapiens OX=9606 GN=AKAP11 PE=1 SV=1	0.033	1.081	0	1	1	1	1	1901	210.4	5.39	0	1
FALSE	Medium	Master Protein	Q8IUG5	Unconventional myosin-XVIIIb OS=Homo sapiens OX=9606 GN=MYO18B PE=1 SV=2	0.034	1.062	0	1	1	1	1	2567	285	6.86	0	1
FALSE	Medium	Master Protein	Q9Y219	Protein jagged-2 OS=Homo sapiens OX=9606 GN=JAG2 PE=1 SV=3	0.034	1.062	2	1	1	1	1	1238	133.3	5.83	0	1
FALSE	Medium	Master Protein	Q9Y399	28S ribosomal protein S2, mitochondrial OS=Homo sapiens OX=9606 GN=MRPS2 PE=1 SV=1	0.039	1.016	3	1	1	1	1	296	33.2	9.26	0	1
FALSE	Medium	Master Protein	P28066	Proteasome subunit alpha type-5 OS=Homo sapiens OX=9606 GN=PSMA5 PE=1 SV=3	0.041	1.006	5	1	1	1	1	241	26.4	4.79	0	1
FALSE	Medium	Master Protein	P0C6M1	Large delta antigen OS=Hepatitis delta virus genotype I (isolate Lebanon-1) OX=31763 PE=3 SV=1	0.041	1.003	4	1	1	1	1	214	24	9.8	0	1
FALSE	Medium	Master Protein	O00165	HCLS1-associated protein X-1 OS=Homo sapiens OX=9606 GN=HAX1 PE=1 SV=2	0.041	1.001	4	1	1	1	1	279	31.6	4.92	1.66	1
FALSE	Medium	Master Protein	O15235	28S ribosomal protein S12, mitochondrial OS=Homo sapiens OX=9606 GN=MRPS12 PE=1 SV=1	0.045	0.947	9	1	1	1	1	138	15.2	10.29	0	1
FALSE	Medium	Master Protein	F5HEU7	Inner tegument protein OS=Human herpesvirus 8 type P (isolate GK18) OX=868565 GN=ORF63 PE=3 SV=1	0.045	0.943	1	1	1	1	1	928	103.8	6.87	0	1
FALSE	Medium	Master Protein	O60678	Protein arginine N-methyltransferase 3 OS=Homo sapiens OX=9606 GN=PRMT3 PE=1 SV=4	0.045	0.943	1	1	3	1	1	531	59.9	5.35	3.77	1
FALSE	Medium	Master Protein	Q8IVE3	Pleckstrin homology domain-containing family H member 2 OS=Homo sapiens OX=9606 GN=PLEKHH2 PE=1 SV=2	0.046	0.933	0	1	1	1	1	1493	168.1	7.56	0	1
FALSE	Medium	Master Protein	Q9NZB2	Constitutive coactivator of PPAR-gamma-like protein 1 OS=Homo sapiens OX=9606 GN=FAM120A PE=1 SV=2	0.05	0.908	1	1	1	1	1	1118	121.8	8.88	0	1
FALSE	Low	Master Protein	P56381	ATP synthase subunit epsilon, mitochondrial OS=Homo sapiens OX=9606 GN=ATP5F1E PE=1 SV=2	0.052	0.904	16	1	1	1	1	51	5.8	9.92	0	1
FALSE	Low	Master Protein	Q14690	Protein RRP5 homolog OS=Homo sapiens OX=9606 GN=PDCD11 PE=1 SV=3	0.052	0.899	0	1	2	1	1	1871	208.6	8.87	3.53	1
FALSE	Low	Master Protein	Q9BSD7	Cancer-related nucleoside-triphosphatase OS=Homo sapiens OX=9606 GN=NTPCR PE=1 SV=1	0.053	0.895	5	1	1	1	1	190	20.7	9.54	0	1
FALSE	Low	Master Protein	Q9P2R3	Rabankyrin-5 OS=Homo sapiens OX=9606 GN=ANKFY1 PE=1 SV=2	0.053	0.885	1	1	1	1	1	1169	128.3	6.1	1.67	1
FALSE	Low	Master Protein	Q99518	Dimethylaniline monooxygenase [N-oxide-forming] 2 OS=Homo sapiens OX=9606 GN=FMO2 PE=1 SV=5	0.054	0.878	1	1	1	1	1	535	60.9	8.28	0	1
FALSE	Low	Master Protein	Q1KMD3	Heterogeneous nuclear ribonucleoprotein U-like protein 2 OS=Homo sapiens OX=9606 GN=HNRNPUL2 PE=1 SV=1	0.059	0.867	2	1	1	1	1	747	85.1	4.91	2.03	1
FALSE	Low	Master Protein	Q08211	ATP-dependent RNA helicase A OS=Homo sapiens OX=9606 GN=DHX9 PE=1 SV=4	0.062	0.866	1	1	1	1	1	1270	140.9	6.84	0	1
FALSE	Low	Master Protein	Q6L8Q7	2',5'-phosphodiesterase 12 OS=Homo sapiens OX=9606 GN=PDE12 PE=1 SV=2	0.062	0.863	1	1	1	1	1	609	67.3	6.57	0	1
FALSE	Low	Master Protein	P53999	Activated RNA polymerase II transcriptional coactivator p15 OS=Homo sapiens OX=9606 GN=SUB1 PE=1 SV=3	0.063	0.857	5	1	1	1	1	127	14.4	9.6	0	1
FALSE	Low	Master Protein	Q8WWC4	m-AAA protease-interacting protein 1, mitochondrial OS=Homo sapiens OX=9606 GN=MAIP1 PE=1 SV=1	0.064	0.846	5	1	1	1	1	291	32.5	9.17	0	1
FALSE	Low	Master Protein	Q96DA6	Mitochondrial import inner membrane translocase subunit TIM14 OS=Homo sapiens OX=9606 GN=DNAJC19 PE=1 SV=3	0.064	0.84	16	1	1	1	1	116	12.5	10.1	0	1
FALSE	Low	Master Protein	Q8IYW2	Cilia- and flagella-associated protein 46 OS=Homo sapiens OX=9606 GN=CFAP46 PE=2 SV=3	0.064	0.838	0	1	1	1	1	2715	303.3	7.36	0	1
FALSE	Low	Master Protein	Q5VWN6	Protein TASOR 2 OS=Homo sapiens OX=9606 GN=TASOR2 PE=1 SV=1	0.065	0.835	0	1	1	1	1	2430	268.7	5.9	0	1
FALSE	Low	Master Protein	O15120	1-acyl-sn-glycerol-3-phosphate acyltransferase beta OS=Homo sapiens OX=9606 GN=AGPAT2 PE=1 SV=1	0.065	0.835	3	1	1	1	1	278	30.9	9.01	0	1
FALSE	Low	Master Protein	Q9BT22	Chitobiosyldiphosphodolichol beta-mannosyltransferase OS=Homo sapiens OX=9606 GN=ALG1 PE=1 SV=2	0.069	0.817	3	1	1	1	1	464	52.5	7.23	0	1
FALSE	Low	Master Protein	Q8IWX7	Protein unc-45 homolog B OS=Homo sapiens OX=9606 GN=UNC45B PE=1 SV=1	0.072	0.803	1	1	2	1	1	931	103.7	7.81	0	1
FALSE	Low	Master Protein	Q914N3	Uncharacterized ORF2/4 protein OS=Torque teno virus (isolate Human/Germany/KAV/2001) OX=687345 GN=ORF2/4 PE=4 SV=2	0.072	0.794	12	1	1	1	1	274	30.3	9.83	0	1
FALSE	Low	Master Protein	Q6PD62	RNA polymerase-associated protein CTR9 homolog OS=Homo sapiens OX=9606 GN=CTR9 PE=1 SV=1	0.075	0.786	1	1	1	1	1	1173	133.4	6.77	0	1

## Sheet: ASF1a-IP2
Protein hits	--------------------------------------------------------
prot_hit_num	prot_acc	prot_desc	prot_score	prot_mass	prot_matches	prot_matches_sig	prot_sequences	prot_sequences_sig	prot_cover
1	NASP_HUMAN	Nuclear autoantigenic sperm protein OS=Homo sapiens GN=NASP PE=1 SV=2	20481	85471	519	517	37	35	60
2	IPO4_HUMAN	Importin-4 OS=Homo sapiens GN=IPO4 PE=1 SV=2	15327	120179	405	399	57	57	67.7
3	RIF1_HUMAN	Telomere-associated protein RIF1 OS=Homo sapiens GN=RIF1 PE=1 SV=2	13257	276461	365	355	109	108	54.7
4	ASF1A_HUMAN	Histone chaperone ASF1A OS=Homo sapiens GN=ASF1A PE=1 SV=1	12210	23125	427	416	10	10	74
5	CDAN1_HUMAN	Codanin-1 OS=Homo sapiens GN=CDAN1 PE=1 SV=3	7967	135635	238	234	58	57	57
6	MCM2_HUMAN	DNA replication licensing factor MCM2 OS=Homo sapiens GN=MCM2 PE=1 SV=4	6271	102516	190	186	44	44	55.2
7	TLK2_HUMAN	Serine/threonine-protein kinase tousled-like 2 OS=Homo sapiens GN=TLK2 PE=1 SV=2	5649	88405	198	194	36	36	55.8
8	MCM4_HUMAN	DNA replication licensing factor MCM4 OS=Homo sapiens GN=MCM4 PE=1 SV=5	4889	97068	133	127	41	40	58.4
9	HSP71_HUMAN	Heat shock 70 kDa protein 1A/1B OS=Homo sapiens GN=HSPA1A PE=1 SV=5	4299	70294	136	133	36	36	58.7
10	MCM6_HUMAN	DNA replication licensing factor MCM6 OS=Homo sapiens GN=MCM6 PE=1 SV=1	3349	93801	116	112	41	40	56
11	CO041_HUMAN	Uncharacterized protein C15orf41 OS=Homo sapiens GN=C15orf41 PE=1 SV=2	3253	32757	103	102	17	17	84.7
12	MCM7_HUMAN	DNA replication licensing factor MCM7 OS=Homo sapiens GN=MCM7 PE=1 SV=4	3248	81884	105	101	33	33	53.4
13	ANM5_HUMAN	Protein arginine N-methyltransferase 5 OS=Homo sapiens GN=PRMT5 PE=1 SV=4	3147	73322	133	130	30	30	62.3
14	RBBP4_HUMAN	Histone-binding protein RBBP4 OS=Homo sapiens GN=RBBP4 PE=1 SV=3	2637	47911	113	107	21	21	77.6
15	H33_HUMAN	Histone H3.3 OS=Homo sapiens GN=H3F3A PE=1 SV=2	2609	15376	78	77	8	7	63.2
16	HIRA_HUMAN	Protein HIRA OS=Homo sapiens GN=HIRA PE=1 SV=2	2531	113246	81	80	34	33	44.4
17	MEP50_HUMAN	Methylosome protein 50 OS=Homo sapiens GN=WDR77 PE=1 SV=1	2463	37442	79	78	14	14	58.5
18	TLK1_HUMAN	Serine/threonine-protein kinase tousled-like 1 OS=Homo sapiens GN=TLK1 PE=1 SV=2	2328	87216	90	86	26	26	42.2
19	H4_HUMAN	Histone H4 OS=Homo sapiens GN=HIST1H4A PE=1 SV=2	2267	11360	70	70	13	13	58.3
20	CABIN_HUMAN	Calcineurin-binding protein cabin-1 OS=Homo sapiens GN=CABIN1 PE=1 SV=1	2014	248706	76	74	38	37	28.2
21	TBB5_HUMAN	Tubulin beta chain OS=Homo sapiens GN=TUBB PE=1 SV=2	1807	50095	52	51	21	21	69.1
22	TBA1B_HUMAN	Tubulin alpha-1B chain OS=Homo sapiens GN=TUBA1B PE=1 SV=1	1780	50804	60	55	17	17	58.8
23	TBB2C_HUMAN	Tubulin beta-2C chain OS=Homo sapiens GN=TUBB2C PE=1 SV=1	1585	50255	51	49	21	21	69
24	TBA1C_HUMAN	Tubulin alpha-1C chain OS=Homo sapiens GN=TUBA1C PE=1 SV=1	1540	50548	54	49	15	15	49.9
25	HS71L_HUMAN	Heat shock 70 kDa protein 1-like OS=Homo sapiens GN=HSPA1L PE=1 SV=2	1535	70730	35	35	12	12	25.9
26	UBN2_HUMAN	Ubinuclein-2 OS=Homo sapiens GN=UBN2 PE=1 SV=2	1524	146625	57	56	24	23	25.9
27	STK38_HUMAN	Serine/threonine-protein kinase 38 OS=Homo sapiens GN=STK38 PE=1 SV=1	1490	54498	54	54	21	21	51.6
28	PAN3_HUMAN	PAB-dependent poly(A)-specific ribonuclease subunit 3 OS=Homo sapiens GN=PAN3 PE=1 SV=2	1060	82699	40	40	19	19	55.6
29	HSP76_HUMAN	Heat shock 70 kDa protein 6 OS=Homo sapiens GN=HSPA6 PE=1 SV=2	1039	71440	28	28	9	9	14.6
30	PAN2_HUMAN	PAB-dependent poly(A)-specific ribonuclease subunit 2 OS=Homo sapiens GN=PAN2 PE=1 SV=2	1029	136764	37	36	20	20	21.9
31	H32_HUMAN	Histone H3.2 OS=Homo sapiens GN=HIST2H3A PE=1 SV=3	1014	15436	29	28	6	5	52.9
32	RBBP7_HUMAN	Histone-binding protein RBBP7 OS=Homo sapiens GN=RBBP7 PE=1 SV=1	926	48132	40	40	18	18	70.4
33	HSP7C_HUMAN	Heat shock cognate 71 kDa protein OS=Homo sapiens GN=HSPA8 PE=1 SV=1	883	71082	34	33	21	20	36.8
34	K2C1_HUMAN	Keratin, type II cytoskeletal 1 OS=Homo sapiens GN=KRT1 PE=1 SV=6	769	66170	22	21	12	12	22.7
35	UBN1_HUMAN	Ubinuclein-1 OS=Homo sapiens GN=UBN1 PE=1 SV=2	722	122016	27	26	14	14	22.1
36	RN219_HUMAN	RING finger protein 219 OS=Homo sapiens GN=RNF219 PE=1 SV=1	618	82377	20	20	11	11	23.4
37	CLAP2_HUMAN	CLIP-associating protein 2 OS=Homo sapiens GN=CLASP2 PE=1 SV=2	605	141844	19	19	13	13	13.8
38	RBM10_HUMAN	RNA-binding protein 10 OS=Homo sapiens GN=RBM10 PE=1 SV=3	538	103811	25	23	17	17	26.5
39	DYL1_HUMAN	Dynein light chain 1, cytoplasmic OS=Homo sapiens GN=DYNLL1 PE=1 SV=1	529	10530	17	17	6	6	58.4
40	NS1BP_HUMAN	Influenza virus NS1A-binding protein OS=Homo sapiens GN=IVNS1ABP PE=1 SV=3	527	72937	21	21	12	12	28.7
41	ASF1B_HUMAN	Histone chaperone ASF1B OS=Homo sapiens GN=ASF1B PE=1 SV=1	501	22761	14	14	5	5	45
42	PP1A_HUMAN	Serine/threonine-protein phosphatase PP1-alpha catalytic subunit OS=Homo sapiens GN=PPP1CA PE=1 SV=1	485	38229	15	15	8	8	34.8
43	GRP78_HUMAN	78 kDa glucose-regulated protein OS=Homo sapiens GN=HSPA5 PE=1 SV=2	461	72402	16	16	12	12	24.2
44	K1C10_HUMAN	Keratin, type I cytoskeletal 10 OS=Homo sapiens GN=KRT10 PE=1 SV=6	445	59020	14	13	9	9	23.3
45	DYL2_HUMAN	Dynein light chain 2, cytoplasmic OS=Homo sapiens GN=DYNLL2 PE=1 SV=1	437	10457	17	17	7	7	58.4
46	SMD1_HUMAN	Small nuclear ribonucleoprotein Sm D1 OS=Homo sapiens GN=SNRPD1 PE=1 SV=1	411	13273	13	13	3	3	37
47	ST38L_HUMAN	Serine/threonine-protein kinase 38-like OS=Homo sapiens GN=STK38L PE=1 SV=3	407	54196	20	18	11	10	25.4
48	IKBL2_HUMAN	NF-kappa-B inhibitor-like protein 2 OS=Homo sapiens GN=NFKBIL2 PE=1 SV=2	345	153001	15	14	10	10	13.2
49	CMBL_HUMAN	Carboxymethylenebutenolidase homolog OS=Homo sapiens GN=CMBL PE=1 SV=1	314	28372	15	11	6	5	29.8
50	OTUD4_HUMAN	OTU domain-containing protein 4 OS=Homo sapiens GN=OTUD4 PE=1 SV=2	298	124823	11	9	7	6	10.1
51	H31_HUMAN	Histone H3.1 OS=Homo sapiens GN=HIST1H3A PE=1 SV=2	291	15509	13	12	6	5	52.9
52	K22E_HUMAN	Keratin, type II cytoskeletal 2 epidermal OS=Homo sapiens GN=KRT2 PE=1 SV=2	279	65678	8	8	6	6	10.6
53	ICLN_HUMAN	Methylosome subunit pICln OS=Homo sapiens GN=CLNS1A PE=1 SV=1	265	26370	6	5	3	2	21.5
54	NP1L1_HUMAN	Nucleosome assembly protein 1-like 1 OS=Homo sapiens GN=NAP1L1 PE=1 SV=1	262	45631	7	7	5	5	17.4
55	KV201_HUMAN	Ig kappa chain V-II region Cum OS=Homo sapiens PE=1 SV=1	216	12782	3	3	1	1	11.3
56	EF1A1_HUMAN	Elongation factor 1-alpha 1 OS=Homo sapiens GN=EEF1A1 PE=1 SV=1	204	50451	8	8	5	5	14.9
57	RS5_HUMAN	40S ribosomal protein S5 OS=Homo sapiens GN=RPS5 PE=1 SV=4	201	23033	3	3	1	1	7.4
58	GRP75_HUMAN	Stress-70 protein, mitochondrial OS=Homo sapiens GN=HSPA9 PE=1 SV=2	197	73920	6	6	4	4	7.7
59	MYCBP_HUMAN	C-Myc-binding protein OS=Homo sapiens GN=MYCBP PE=1 SV=3	190	11959	6	6	3	3	47.6
60	SPIN1_HUMAN	Spindlin-1 OS=Homo sapiens GN=SPIN1 PE=1 SV=3	175	29696	5	5	5	5	27.1
61	RL11_HUMAN	60S ribosomal protein L11 OS=Homo sapiens GN=RPL11 PE=1 SV=2	154	20468	3	3	1	1	7.9
62	K1C9_HUMAN	Keratin, type I cytoskeletal 9 OS=Homo sapiens GN=KRT9 PE=1 SV=3	150	62255	6	6	4	4	13.8
63	ADT2_HUMAN	ADP/ATP translocase 2 OS=Homo sapiens GN=SLC25A5 PE=1 SV=6	149	33102	5	5	2	2	7
64	NP1L4_HUMAN	Nucleosome assembly protein 1-like 4 OS=Homo sapiens GN=NAP1L4 PE=1 SV=1	149	42968	5	5	3	3	10.1
65	GBLP_HUMAN	Guanine nucleotide-binding protein subunit beta-2-like 1 OS=Homo sapiens GN=GNB2L1 PE=1 SV=3	144	35511	4	3	3	2	12.3
66	IPO8_HUMAN	Importin-8 OS=Homo sapiens GN=IPO8 PE=1 SV=2	143	120945	5	5	3	3	4.1
67	AN32A_HUMAN	Acidic leucine-rich nuclear phosphoprotein 32 family member A OS=Homo sapiens GN=ANP32A PE=1 SV=1	113	28682	3	3	2	2	12.9
68	CAF1B_HUMAN	Chromatin assembly factor 1 subunit B OS=Homo sapiens GN=CHAF1B PE=1 SV=1	110	61910	3	3	1	1	2
69	IF4B_HUMAN	Eukaryotic translation initiation factor 4B OS=Homo sapiens GN=EIF4B PE=1 SV=2	100	69167	3	3	1	1	4.1
70	UBIQ_HUMAN	Ubiquitin OS=Homo sapiens GN=RPS27A PE=1 SV=1	95	8560	4	4	2	2	28.9
71	PRP31_HUMAN	U4/U6 small nuclear ribonucleoprotein Prp31 OS=Homo sapiens GN=PRPF31 PE=1 SV=2	92	55649	4	4	3	3	9.4
72	PRPS1_HUMAN	Ribose-phosphate pyrophosphokinase 1 OS=Homo sapiens GN=PRPS1 PE=1 SV=2	91	35325	4	3	2	2	9.1
73	ACTB_HUMAN	Actin, cytoplasmic 1 OS=Homo sapiens GN=ACTB PE=1 SV=1	89	42052	3	3	3	3	10.1
74	SPTA2_HUMAN	Spectrin alpha chain, brain OS=Homo sapiens GN=SPTAN1 PE=1 SV=3	83	285163	3	2	2	1	1.3
75	SPTB2_HUMAN	Spectrin beta chain, brain 1 OS=Homo sapiens GN=SPTBN1 PE=1 SV=2	76	275237	2	2	2	2	1.3
76	PRDX6_HUMAN	Peroxiredoxin-6 OS=Homo sapiens GN=PRDX6 PE=1 SV=3	76	25133	3	3	2	2	15.2
77	MAP1B_HUMAN	Microtubule-associated protein 1B OS=Homo sapiens GN=MAP1B PE=1 SV=1	74	271651	3	3	3	3	2.2
78	RS16_HUMAN	40S ribosomal protein S16 OS=Homo sapiens GN=RPS16 PE=1 SV=2	74	16549	2	2	1	1	6.8
79	IMA4_HUMAN	Importin subunit alpha-4 OS=Homo sapiens GN=KPNA4 PE=1 SV=1	74	58364	2	2	2	2	8.3
80	ALBU_HUMAN	Serum albumin OS=Homo sapiens GN=ALB PE=1 SV=2	70	71317	1	1	1	1	2.5
81	CF167_HUMAN	Uncharacterized protein C6orf167 OS=Homo sapiens GN=C6orf167 PE=1 SV=3	63	144110	1	1	1	1	1
82	SMD2_HUMAN	Small nuclear ribonucleoprotein Sm D2 OS=Homo sapiens GN=SNRPD2 PE=1 SV=1	59	13632	1	1	1	1	8.5
83	RIOK1_HUMAN	Serine/threonine-protein kinase RIO1 OS=Homo sapiens GN=RIOK1 PE=1 SV=2	57	65884	2	2	2	2	5.3
84	RS13_HUMAN	40S ribosomal protein S13 OS=Homo sapiens GN=RPS13 PE=1 SV=2	57	17212	1	1	1	1	8.6
85	RSSA_HUMAN	40S ribosomal protein SA OS=Homo sapiens GN=RPSA PE=1 SV=4	57	32947	1	1	1	1	9.2
86	RS8_HUMAN	40S ribosomal protein S8 OS=Homo sapiens GN=RPS8 PE=1 SV=2	56	24475	2	2	1	1	6.3
87	UN84B_HUMAN	Protein unc-84 homolog B OS=Homo sapiens GN=UNC84B PE=1 SV=3	55	80490	3	2	3	2	8.4
88	MPCP_HUMAN	Phosphate carrier protein, mitochondrial OS=Homo sapiens GN=SLC25A3 PE=1 SV=2	54	40525	2	2	1	1	3.3
89	PRDX1_HUMAN	Peroxiredoxin-1 OS=Homo sapiens GN=PRDX1 PE=1 SV=1	53	22324	3	3	3	3	28.1
90	RCC2_HUMAN	Protein RCC2 OS=Homo sapiens GN=RCC2 PE=1 SV=2	53	56790	4	4	1	1	2.5
91	CK084_HUMAN	Uncharacterized protein C11orf84 OS=Homo sapiens GN=C11orf84 PE=1 SV=3	53	41297	1	1	1	1	4.7
92	HAT1_HUMAN	Histone acetyltransferase type B catalytic subunit OS=Homo sapiens GN=HAT1 PE=1 SV=1	52	49880	1	1	1	1	3.1
93	TMM33_HUMAN	Transmembrane protein 33 OS=Homo sapiens GN=TMEM33 PE=1 SV=2	51	28302	1	1	1	1	4.9
94	RS17_HUMAN	40S ribosomal protein S17 OS=Homo sapiens GN=RPS17 PE=1 SV=2	44	15597	2	1	2	1	23.7
95	RS18_HUMAN	40S ribosomal protein S18 OS=Homo sapiens GN=RPS18 PE=1 SV=3	43	17708	2	2	1	1	5.3
96	C1QBP_HUMAN	Complement component 1 Q subcomponent-binding protein, mitochondrial OS=Homo sapiens GN=C1QBP PE=1 SV=1	42	31742	2	2	1	1	5
97	RL7_HUMAN	60S ribosomal protein L7 OS=Homo sapiens GN=RPL7 PE=1 SV=1	40	29264	2	2	2	2	10.1
98	TR150_HUMAN	Thyroid hormone receptor-associated protein 3 OS=Homo sapiens GN=THRAP3 PE=1 SV=2	39	108658	1	1	1	1	1.9
99	RS10_HUMAN	40S ribosomal protein S10 OS=Homo sapiens GN=RPS10 PE=1 SV=1	38	18886	1	1	1	1	5.5
100	ZYX_HUMAN	Zyxin OS=Homo sapiens GN=ZYX PE=1 SV=1	38	62436	1	1	1	1	2.1
101	SC31A_HUMAN	Protein transport protein Sec31A OS=Homo sapiens GN=SEC31A PE=1 SV=3	36	133900	1	1	1	1	0.6
102	ERH_HUMAN	Enhancer of rudimentary homolog OS=Homo sapiens GN=ERH PE=1 SV=1	31	12422	1	1	1	1	14.4
103	E2F7_HUMAN	Transcription factor E2F7 OS=Homo sapiens GN=E2F7 PE=1 SV=2	30	100240	1	1	1	1	1.8
104	LTBP1_HUMAN	Latent-transforming growth factor beta-binding protein 1 OS=Homo sapiens GN=LTBP1 PE=1 SV=4	29	195112	1	1	1	1	1.4
105	RS25_HUMAN	40S ribosomal protein S25 OS=Homo sapiens GN=RPS25 PE=1 SV=1	28	13791	2	2	1	1	8
106	ERD22_HUMAN	ER lumen protein retaining receptor 2 OS=Homo sapiens GN=KDELR2 PE=1 SV=1	28	24577	1	1	1	1	8
107	MTG8_HUMAN	Protein CBFA2T1 OS=Homo sapiens GN=RUNX1T1 PE=1 SV=2	27	68323	3	2	1	1	1.8
108	DGKA_HUMAN	Diacylglycerol kinase alpha OS=Homo sapiens GN=DGKA PE=1 SV=3	26	83945	1	1	1	1	1.2
109	CK057_HUMAN	Uncharacterized protein C11orf57 OS=Homo sapiens GN=C11orf57 PE=1 SV=2	26	34089	1	1	1	1	3.8
110	STXB4_HUMAN	Syntaxin-binding protein 4 OS=Homo sapiens GN=STXBP4 PE=1 SV=1	26	62236	1	1	1	1	1.4
111	LMOD3_HUMAN	Leiomodin-3 OS=Homo sapiens GN=LMOD3 PE=2 SV=1	25	65045	1	1	1	1	5.2
112	FA47D_HUMAN	Putative protein FAM47D OS=Homo sapiens GN=FAM47DP PE=5 SV=3	24	47240	1	1	1	1	2.8
113	CD14_HUMAN	Monocyte differentiation antigen CD14 OS=Homo sapiens GN=CD14 PE=1 SV=2	24	40678	1	1	1	1	2.4
114	NOD1_HUMAN	Nucleotide-binding oligomerization domain-containing protein 1 OS=Homo sapiens GN=NOD1 PE=1 SV=1	24	109219	1	1	1	1	1.2
115	OPTN_HUMAN	Optineurin OS=Homo sapiens GN=OPTN PE=1 SV=1	23	66280	1	1	1	1	1.9
116	TM63B_HUMAN	Transmembrane protein 63B OS=Homo sapiens GN=TMEM63B PE=1 SV=1	23	96493	1	1	1	1	1
117	CHD1L_HUMAN	Chromodomain-helicase-DNA-binding protein 1-like OS=Homo sapiens GN=CHD1L PE=1 SV=1	22	101507	1	1	1	1	0.8
118	CRSPL_HUMAN	Peptidase inhibitor R3HDML OS=Homo sapiens GN=R3HDML PE=1 SV=1	22	29270	2	1	1	1	4.3
119	HERC1_HUMAN	Probable E3 ubiquitin-protein ligase HERC1 OS=Homo sapiens GN=HERC1 PE=1 SV=1	22	538748	1	0	1	0	0.3
120	OTOF_HUMAN	Otoferlin OS=Homo sapiens GN=OTOF PE=1 SV=3	21	228207	1	1	1	1	0.6
121	IP3KB_HUMAN	Inositol-trisphosphate 3-kinase B OS=Homo sapiens GN=ITPKB PE=1 SV=5	19	103167	1	1	1	1	0.8

## Sheet: ASF1b-IP1
Checked	Protein FDR Confidence: Combined	Master	Accession	Description	Exp. q-value: Combined	Sum PEP Score	Coverage [%]	# Peptides	# PSMs	# Unique Peptides	# Protein Groups	# AAs	MW [kDa]	calc. pI	Score Sequest HT: Sequest HT	# Peptides (by Search Engine): Sequest HT
FALSE	High	Master Protein	Q5UIP0	Telomere-associated protein RIF1 OS=Homo sapiens OX=9606 GN=RIF1 PE=1 SV=2	0	951.232	60	120	290	120	1	2472	274.3	5.52	878.05	120
FALSE	High	Master Protein	Q8TEX9	Importin-4 OS=Homo sapiens OX=9606 GN=IPO4 PE=1 SV=2	0	887.731	71	66	459	66	1	1081	118.6	4.96	1701.93	66
FALSE	High	Master Protein	Q86UE8	Serine/threonine-protein kinase tousled-like 2 OS=Homo sapiens OX=9606 GN=TLK2 PE=1 SV=2	0	752.396	77	62	505	48	1	772	87.6	8.41	1892.21	62
FALSE	High	Master Protein	P49321	Nuclear autoantigenic sperm protein OS=Homo sapiens OX=9606 GN=NASP PE=1 SV=2	0	607.767	78	51	396	51	1	788	85.2	4.3	1746.19	51
FALSE	High	Master Protein	Q8IWY9	Codanin-1 OS=Homo sapiens OX=9606 GN=CDAN1 PE=1 SV=4	0	578.943	64	62	232	62	1	1227	134	6.77	776.91	62
FALSE	High	Master Protein	Q9UKI8	Serine/threonine-protein kinase tousled-like 1 OS=Homo sapiens OX=9606 GN=TLK1 PE=1 SV=2	0	561.036	71	50	352	36	1	766	86.6	8.72	1257.89	50
FALSE	High	Master Protein	P0DMV9	Heat shock 70 kDa protein 1B OS=Homo sapiens OX=9606 GN=HSPA1B PE=1 SV=1	0	556.28	64	47	210	33	1	641	70	5.66	743.27	47
FALSE	High	Master Protein	O14744	Protein arginine N-methyltransferase 5 OS=Homo sapiens OX=9606 GN=PRMT5 PE=1 SV=4	0	435.392	70	43	178	43	1	637	72.6	6.29	611.11	43
FALSE	High	Master Protein	Q96HA7	Tonsoku-like protein OS=Homo sapiens OX=9606 GN=TONSL PE=1 SV=2	0	424.594	54	52	129	52	1	1378	150.8	6.42	384.14	52
FALSE	High	Master Protein	P46821	Microtubule-associated protein 1B OS=Homo sapiens OX=9606 GN=MAP1B PE=1 SV=2	0	387.408	35	57	102	57	1	2468	270.5	4.81	297.14	57
FALSE	High	Master Protein	Q09028	Histone-binding protein RBBP4 OS=Homo sapiens OX=9606 GN=RBBP4 PE=1 SV=3	0	379.763	76	23	155	15	1	425	47.6	4.89	610.1	23
FALSE	High	Master Protein	P04264	Keratin, type II cytoskeletal 1 OS=Homo sapiens OX=9606 GN=KRT1 PE=1 SV=6	0	314.767	59	38	137	33	1	644	66	8.12	399.28	38
FALSE	High	Master Protein	P33991	DNA replication licensing factor MCM4 OS=Homo sapiens OX=9606 GN=MCM4 PE=1 SV=5	0	306.262	55	39	85	39	1	863	96.5	6.74	254.75	39
FALSE	High	Master Protein	Q9NVP2	Histone chaperone ASF1B OS=Homo sapiens OX=9606 GN=ASF1B PE=1 SV=1	0	298.268	97	13	362	12	1	202	22.4	4.56	1475.12	13
FALSE	High	Master Protein	P49736	DNA replication licensing factor MCM2 OS=Homo sapiens OX=9606 GN=MCM2 PE=1 SV=4	0	295.304	52	45	121	45	1	904	101.8	5.52	343	45
FALSE	High	Master Protein	P07437	Tubulin beta chain OS=Homo sapiens OX=9606 GN=TUBB PE=1 SV=2	0	289.007	75	30	122	7	1	444	49.6	4.89	340.81	30
FALSE	High	Master Protein	Q16576	Histone-binding protein RBBP7 OS=Homo sapiens OX=9606 GN=RBBP7 PE=1 SV=1	0	280.505	71	21	79	13	1	425	47.8	5.05	278.52	21
FALSE	High	Master Protein	P68371	Tubulin beta-4B chain OS=Homo sapiens OX=9606 GN=TUBB4B PE=1 SV=1	0	262.539	71	27	115	4	1	445	49.8	4.89	318.41	27
FALSE	High	Master Protein	Q01082	Spectrin beta chain, non-erythrocytic 1 OS=Homo sapiens OX=9606 GN=SPTBN1 PE=1 SV=2	0	242.067	32	54	78	54	1	2364	274.4	5.57	160.03	54
FALSE	High	Master Protein	P98175	RNA-binding protein 10 OS=Homo sapiens OX=9606 GN=RBM10 PE=1 SV=3	0	240.608	43	38	79	38	1	930	103.5	5.97	220.86	38
FALSE	High	Master Protein	P11021	Endoplasmic reticulum chaperone BiP OS=Homo sapiens OX=9606 GN=HSPA5 PE=1 SV=2	0	236.948	49	32	72	30	1	654	72.3	5.16	212.54	32
FALSE	High	Master Protein	P13645	Keratin, type I cytoskeletal 10 OS=Homo sapiens OX=9606 GN=KRT10 PE=1 SV=6	0	235.94	59	31	83	26	1	584	58.8	5.21	245.57	31
FALSE	High	Master Protein	Q13111	Chromatin assembly factor 1 subunit A OS=Homo sapiens OX=9606 GN=CHAF1A PE=1 SV=3	0	234.589	38	31	69	31	1	956	106.8	5.94	204.73	31
FALSE	High	Master Protein	P11142	Heat shock cognate 71 kDa protein OS=Homo sapiens OX=9606 GN=HSPA8 PE=1 SV=1	0	222.803	48	31	87	27	1	646	70.9	5.52	243.82	31
FALSE	High	Master Protein	P33993	DNA replication licensing factor MCM7 OS=Homo sapiens OX=9606 GN=MCM7 PE=1 SV=4	0	222.271	52	33	75	33	1	719	81.3	6.46	200.96	33
FALSE	High	Master Protein	Q15208	Serine/threonine-protein kinase 38 OS=Homo sapiens OX=9606 GN=STK38 PE=1 SV=1	0	220.644	63	29	80	25	1	465	54.2	7.15	242.25	29
FALSE	High	Master Protein	Q14566	DNA replication licensing factor MCM6 OS=Homo sapiens OX=9606 GN=MCM6 PE=1 SV=1	0	216.028	47	34	85	34	1	821	92.8	5.41	237.77	34
FALSE	High	Master Protein	P68363	Tubulin alpha-1B chain OS=Homo sapiens OX=9606 GN=TUBA1B PE=1 SV=1	0	214.542	66	27	77	2	1	451	50.1	5.06	250.11	27
FALSE	High	Master Protein	Q13112	Chromatin assembly factor 1 subunit B OS=Homo sapiens OX=9606 GN=CHAF1B PE=1 SV=1	0	204.422	63	27	68	27	1	559	61.5	7.5	215.66	27
FALSE	High	Master Protein	Q58A45	PAN2-PAN3 deadenylation complex subunit PAN3 OS=Homo sapiens OX=9606 GN=PAN3 PE=1 SV=3	0	201.394	42	33	65	33	1	887	95.6	8.57	204.34	33
FALSE	High	Master Protein	Q71U36	Tubulin alpha-1A chain OS=Homo sapiens OX=9606 GN=TUBA1A PE=1 SV=1	0	198.389	63	25	73	1	1	451	50.1	5.06	234.64	25
FALSE	High	Master Protein	P35527	Keratin, type I cytoskeletal 9 OS=Homo sapiens OX=9606 GN=KRT9 PE=1 SV=3	0	198.169	47	24	57	23	1	623	62	5.24	162.37	24
FALSE	High	Master Protein	Q9BQE3	Tubulin alpha-1C chain OS=Homo sapiens OX=9606 GN=TUBA1C PE=1 SV=1	0	197.643	58	24	68	1	1	449	49.9	5.1	224.38	24
FALSE	High	Master Protein	Q9Y2V0	Uncharacterized protein C15orf41 OS=Homo sapiens OX=9606 GN=C15orf41 PE=1 SV=2	0	195.435	68	15	45	15	1	281	32.2	6.62	180.23	15
FALSE	High	Master Protein	Q01804	OTU domain-containing protein 4 OS=Homo sapiens OX=9606 GN=OTUD4 PE=1 SV=4	0	190.612	33	33	69	33	1	1114	124	6.71	172.63	33
FALSE	High	Master Protein	O75122	CLIP-associating protein 2 OS=Homo sapiens OX=9606 GN=CLASP2 PE=1 SV=3	0	188.192	35	38	63	38	1	1294	141	8.4	156.71	38
FALSE	High	Master Protein	P62805	Histone H4 OS=Homo sapiens OX=9606 GN=HIST1H4A PE=1 SV=2	0	182.832	63	19	100	19	1	103	11.4	11.36	302.53	19
FALSE	High	Master Protein	Q9Y6Y0	Influenza virus NS1A-binding protein OS=Homo sapiens OX=9606 GN=IVNS1ABP PE=1 SV=3	0	182.635	50	24	57	24	1	642	71.7	5.53	162.4	24
FALSE	High	Master Protein	P35908	Keratin, type II cytoskeletal 2 epidermal OS=Homo sapiens OX=9606 GN=KRT2 PE=1 SV=2	0	178.707	59	35	71	28	1	639	65.4	8	154.95	35
FALSE	High	Master Protein	Q9BQA1	Methylosome protein 50 OS=Homo sapiens OX=9606 GN=WDR77 PE=1 SV=1	0	176.141	57	15	182	15	1	342	36.7	5.17	590.21	15
FALSE	High	Master Protein	P38646	Stress-70 protein, mitochondrial OS=Homo sapiens OX=9606 GN=HSPA9 PE=1 SV=2	0	157.171	42	24	45	24	1	679	73.6	6.16	121.23	24
FALSE	High	Master Protein	Q6ZRQ5	Protein MMS22-like OS=Homo sapiens OX=9606 GN=MMS22L PE=1 SV=3	0	150.169	29	33	53	33	1	1243	142.2	7.12	131.98	33
FALSE	High	Master Protein	P08779	Keratin, type I cytoskeletal 16 OS=Homo sapiens OX=9606 GN=KRT16 PE=1 SV=4	0	129.088	56	25	65	12	1	473	51.2	5.05	127.78	25
FALSE	High	Master Protein	P63167	Dynein light chain 1, cytoplasmic OS=Homo sapiens OX=9606 GN=DYNLL1 PE=1 SV=1	0	125.554	74	10	72	6	1	89	10.4	7.4	266.7	10
FALSE	High	Master Protein	Q504Q3	PAN2-PAN3 deadenylation complex catalytic subunit PAN2 OS=Homo sapiens OX=9606 GN=PAN2 PE=1 SV=3	0	121.361	22	22	43	22	1	1202	135.3	5.99	102.41	22
FALSE	High	Master Protein	Q9BRS2	Serine/threonine-protein kinase RIO1 OS=Homo sapiens OX=9606 GN=RIOK1 PE=1 SV=2	0	119.381	36	19	28	19	1	568	65.5	6.19	83.45	19
FALSE	High	Master Protein	Q5W0B1	RING finger protein 219 OS=Homo sapiens OX=9606 GN=RNF219 PE=1 SV=1	0	115.787	35	17	35	17	1	726	81.1	5.72	85.94	17
FALSE	High	Master Protein	Q14766	Latent-transforming growth factor beta-binding protein 1 OS=Homo sapiens OX=9606 GN=LTBP1 PE=1 SV=4	0	112.187	25	24	36	24	1	1721	186.7	5.96	69.38	24
FALSE	High	Master Protein	Q6ZU65	Ubinuclein-2 OS=Homo sapiens OX=9606 GN=UBN2 PE=1 SV=2	0	108.492	26	25	41	25	1	1347	146	9.19	93.12	25
FALSE	High	Master Protein	O14654	Insulin receptor substrate 4 OS=Homo sapiens OX=9606 GN=IRS4 PE=1 SV=1	0	105.396	27	23	37	23	1	1257	133.7	8.44	76.7	23
FALSE	High	Master Protein	P54198	Protein HIRA OS=Homo sapiens OX=9606 GN=HIRA PE=1 SV=2	0	105.026	27	20	30	20	1	1017	111.8	8.07	73.18	20
FALSE	High	Master Protein	P60709	Actin, cytoplasmic 1 OS=Homo sapiens OX=9606 GN=ACTB PE=1 SV=1	0	104.623	54	18	48	6	1	375	41.7	5.48	108.24	18
FALSE	High	Master Protein	P02538	Keratin, type II cytoskeletal 6A OS=Homo sapiens OX=9606 GN=KRT6A PE=1 SV=3	0	102.177	42	25	47	4	1	564	60	8	100.93	25
FALSE	High	Master Protein	O43143	Pre-mRNA-splicing factor ATP-dependent RNA helicase DHX15 OS=Homo sapiens OX=9606 GN=DHX15 PE=1 SV=2	0	101.773	35	24	32	24	1	795	90.9	7.46	60.95	24
FALSE	High	Master Protein	P34931	Heat shock 70 kDa protein 1-like OS=Homo sapiens OX=9606 GN=HSPA1L PE=1 SV=2	0	101.274	29	15	48	1	1	641	70.3	6.02	116.16	15
FALSE	High	Master Protein	Q13813	Spectrin alpha chain, non-erythrocytic 1 OS=Homo sapiens OX=9606 GN=SPTAN1 PE=1 SV=3	0	100.076	14	27	36	27	1	2472	284.4	5.35	72.95	27
FALSE	High	Master Protein	P02533	Keratin, type I cytoskeletal 14 OS=Homo sapiens OX=9606 GN=KRT14 PE=1 SV=4	0	99.587	47	23	51	7	1	472	51.5	5.16	97.55	23
FALSE	High	Master Protein	O75533	Splicing factor 3B subunit 1 OS=Homo sapiens OX=9606 GN=SF3B1 PE=1 SV=3	0	99.436	26	20	28	20	1	1304	145.7	7.09	63.1	20
FALSE	High	Master Protein	Q13162	Peroxiredoxin-4 OS=Homo sapiens OX=9606 GN=PRDX4 PE=1 SV=1	0	95.28	63	13	32	12	1	271	30.5	6.29	90.19	13
FALSE	High	Master Protein	P11940	Polyadenylate-binding protein 1 OS=Homo sapiens OX=9606 GN=PABPC1 PE=1 SV=2	0	90.485	29	16	30	9	1	636	70.6	9.5	73.79	16
FALSE	High	Master Protein	P04259	Keratin, type II cytoskeletal 6B OS=Homo sapiens OX=9606 GN=KRT6B PE=1 SV=5	0	90.209	41	23	48	2	1	564	60	8	104.02	23
FALSE	High	Master Protein	Q9Y6J0	Calcineurin-binding protein cabin-1 OS=Homo sapiens OX=9606 GN=CABIN1 PE=1 SV=1	0	90.15	14	23	32	23	1	2220	246.2	6.02	62.65	23
FALSE	High	Master Protein	Q15393	Splicing factor 3B subunit 3 OS=Homo sapiens OX=9606 GN=SF3B3 PE=1 SV=4	0	84.585	21	20	26	20	1	1217	135.5	5.26	64.46	20
FALSE	High	Master Protein	Q9Y2H1	Serine/threonine-protein kinase 38-like OS=Homo sapiens OX=9606 GN=STK38L PE=1 SV=3	0	84.271	27	13	26	9	1	464	54	6.81	73.81	13
FALSE	High	Master Protein	Q9UH99	SUN domain-containing protein 2 OS=Homo sapiens OX=9606 GN=SUN2 PE=1 SV=3	0	81.738	26	14	21	14	1	717	80.3	6.73	54.09	14
FALSE	High	Master Protein	Q9UQ35	Serine/arginine repetitive matrix protein 2 OS=Homo sapiens OX=9606 GN=SRRM2 PE=1 SV=2	0	81.593	14	23	32	23	1	2752	299.4	12.06	57.02	23
FALSE	High	Master Protein	Q96FJ2	Dynein light chain 2, cytoplasmic OS=Homo sapiens OX=9606 GN=DYNLL2 PE=1 SV=1	0	76.886	70	9	37	5	1	89	10.3	7.37	109.14	9
FALSE	High	Master Protein	O15042	U2 snRNP-associated SURP motif-containing protein OS=Homo sapiens OX=9606 GN=U2SURP PE=1 SV=2	0	76.299	27	19	25	19	1	1029	118.2	8.47	54.58	19
FALSE	High	Master Protein	P05141	ADP/ATP translocase 2 OS=Homo sapiens OX=9606 GN=SLC25A5 PE=1 SV=7	0	73.393	42	15	30	6	1	298	32.8	9.69	74.75	15
FALSE	High	Master Protein	Q13435	Splicing factor 3B subunit 2 OS=Homo sapiens OX=9606 GN=SF3B2 PE=1 SV=2	0	64.956	26	18	31	18	1	895	100.2	5.67	42.82	18
FALSE	High	Master Protein	P27708	CAD protein OS=Homo sapiens OX=9606 GN=CAD PE=1 SV=3	0	63.482	9	13	17	13	1	2225	242.8	6.46	33.63	13
FALSE	High	Master Protein	P68104	Elongation factor 1-alpha 1 OS=Homo sapiens OX=9606 GN=EEF1A1 PE=1 SV=1	0	62.476	28	10	24	10	1	462	50.1	9.01	68.66	10
FALSE	High	Master Protein	P02768	Serum albumin OS=Homo sapiens OX=9606 GN=ALB PE=1 SV=2	0	59.288	29	15	44	15	1	609	69.3	6.28	105.83	15
FALSE	High	Master Protein	P68032	Actin, alpha cardiac muscle 1 OS=Homo sapiens OX=9606 GN=ACTC1 PE=1 SV=1	0	58.669	32	14	34	2	1	377	42	5.39	70.51	14
FALSE	High	Master Protein	Q9BUF5	Tubulin beta-6 chain OS=Homo sapiens OX=9606 GN=TUBB6 PE=1 SV=1	0	58.061	18	9	45	2	1	446	49.8	4.88	96.02	9
FALSE	High	Master Protein	P54105	Methylosome subunit pICln OS=Homo sapiens OX=9606 GN=CLNS1A PE=1 SV=1	0	57.414	50	6	21	6	1	237	26.2	4.11	66.72	6
FALSE	High	Master Protein	P13647	Keratin, type II cytoskeletal 5 OS=Homo sapiens OX=9606 GN=KRT5 PE=1 SV=3	0	56.895	31	18	35	10	1	590	62.3	7.74	64.55	18
FALSE	High	Master Protein	Q13310	Polyadenylate-binding protein 4 OS=Homo sapiens OX=9606 GN=PABPC4 PE=1 SV=1	0	56.525	22	13	18	6	1	644	70.7	9.26	40.31	13
FALSE	High	Master Protein	P84243	Histone H3.3 OS=Homo sapiens OX=9606 GN=H3F3A PE=1 SV=2	0	56.234	58	9	41	1	1	136	15.3	11.27	132.51	9
FALSE	High	Master Protein	P52272	Heterogeneous nuclear ribonucleoprotein M OS=Homo sapiens OX=9606 GN=HNRNPM PE=1 SV=3	0	56.019	23	13	19	13	1	730	77.5	8.7	41.05	13
FALSE	High	Master Protein	P36578	60S ribosomal protein L4 OS=Homo sapiens OX=9606 GN=RPL4 PE=1 SV=5	0	55.117	32	12	17	12	1	427	47.7	11.06	38.74	12
FALSE	High	Master Protein	P12236	ADP/ATP translocase 3 OS=Homo sapiens OX=9606 GN=SLC25A6 PE=1 SV=4	0	53.472	39	12	21	3	1	298	32.8	9.74	44.72	12
FALSE	High	Master Protein	Q99417	c-Myc-binding protein OS=Homo sapiens OX=9606 GN=MYCBP PE=1 SV=3	0	53.39	74	7	12	7	1	103	12	5.91	44.68	7
FALSE	High	Master Protein	Q8IWX8	Calcium homeostasis endoplasmic reticulum protein OS=Homo sapiens OX=9606 GN=CHERP PE=1 SV=3	0	53.126	18	13	16	13	1	916	103.6	9.04	36.99	13
FALSE	High	Master Protein	Q06830	Peroxiredoxin-1 OS=Homo sapiens OX=9606 GN=PRDX1 PE=1 SV=1	0	52.177	58	8	17	6	1	199	22.1	8.13	56.36	8
FALSE	High	Master Protein	Q92841	Probable ATP-dependent RNA helicase DDX17 OS=Homo sapiens OX=9606 GN=DDX17 PE=1 SV=2	0	51.292	21	13	15	8	1	729	80.2	8.27	30.21	13
FALSE	High	Master Protein	Q71DI3	Histone H3.2 OS=Homo sapiens OX=9606 GN=HIST2H3A PE=1 SV=3	0	50.532	58	9	31	1	1	136	15.4	11.27	79.97	9
FALSE	High	Master Protein	P10244	Myb-related protein B OS=Homo sapiens OX=9606 GN=MYBL2 PE=1 SV=1	0	49.245	26	13	16	13	1	700	78.7	6.87	26.26	13
FALSE	High	Master Protein	O14929	Histone acetyltransferase type B catalytic subunit OS=Homo sapiens OX=9606 GN=HAT1 PE=1 SV=1	0	48.226	26	10	13	10	1	419	49.5	5.69	36.53	10
FALSE	High	Master Protein	Q04695	Keratin, type I cytoskeletal 17 OS=Homo sapiens OX=9606 GN=KRT17 PE=1 SV=2	0	47.595	19	12	31	1	1	432	48.1	5.02	58.43	12
FALSE	High	Master Protein	P61247	40S ribosomal protein S3a OS=Homo sapiens OX=9606 GN=RPS3A PE=1 SV=2	0	47.003	36	12	20	12	1	264	29.9	9.73	38.56	12
FALSE	High	Master Protein	P23588	Eukaryotic translation initiation factor 4B OS=Homo sapiens OX=9606 GN=EIF4B PE=1 SV=2	0	45.502	20	8	12	8	1	611	69.1	5.73	24.58	8
FALSE	High	Master Protein	P05387	60S acidic ribosomal protein P2 OS=Homo sapiens OX=9606 GN=RPLP2 PE=1 SV=1	0	44.599	74	6	12	6	1	115	11.7	4.54	41.14	6
FALSE	High	Master Protein	P62316	Small nuclear ribonucleoprotein Sm D2 OS=Homo sapiens OX=9606 GN=SNRPD2 PE=1 SV=1	0	43.255	57	8	15	8	1	118	13.5	9.91	43.1	8
FALSE	High	Master Protein	P68431	Histone H3.1 OS=Homo sapiens OX=9606 GN=HIST1H3A PE=1 SV=2	0	42.042	58	9	28	1	1	136	15.4	11.12	68.15	9
FALSE	High	Master Protein	Q16769	Glutaminyl-peptide cyclotransferase OS=Homo sapiens OX=9606 GN=QPCT PE=1 SV=1	0	37.867	24	7	7	7	1	361	40.9	6.61	18.7	7
FALSE	High	Master Protein	Q9Y2W1	Thyroid hormone receptor-associated protein 3 OS=Homo sapiens OX=9606 GN=THRAP3 PE=1 SV=2	0	37.75	9	6	8	6	1	955	108.6	10.15	26.17	6
FALSE	High	Master Protein	P15880	40S ribosomal protein S2 OS=Homo sapiens OX=9606 GN=RPS2 PE=1 SV=2	0	37.234	28	7	14	7	1	293	31.3	10.24	31.7	7
FALSE	High	Master Protein	Q96AV8	Transcription factor E2F7 OS=Homo sapiens OX=9606 GN=E2F7 PE=1 SV=3	0	36.595	9	5	7	5	1	911	99.8	8.16	23.5	5
FALSE	High	Master Protein	Q9NYF8	Bcl-2-associated transcription factor 1 OS=Homo sapiens OX=9606 GN=BCLAF1 PE=1 SV=2	0	36.176	15	10	14	10	1	920	106.1	9.98	22.88	10
FALSE	High	Master Protein	P62424	60S ribosomal protein L7a OS=Homo sapiens OX=9606 GN=RPL7A PE=1 SV=2	0	36.085	45	13	15	12	1	266	30	10.61	24.62	13
FALSE	High	Master Protein	P62241	40S ribosomal protein S8 OS=Homo sapiens OX=9606 GN=RPS8 PE=1 SV=2	0	33.436	43	7	9	7	1	208	24.2	10.32	20.38	7
FALSE	High	Master Protein	P25398	40S ribosomal protein S12 OS=Homo sapiens OX=9606 GN=RPS12 PE=1 SV=3	0	32.793	58	6	14	6	1	132	14.5	7.21	30.95	6
FALSE	High	Master Protein	P16402	Histone H1.3 OS=Homo sapiens OX=9606 GN=HIST1H1D PE=1 SV=2	0	32.386	17	7	13	7	1	221	22.3	11.02	24.06	7
FALSE	High	Master Protein	O15397	Importin-8 OS=Homo sapiens OX=9606 GN=IPO8 PE=1 SV=2	0	32.063	8	8	13	8	1	1037	119.9	5.16	24.91	8
FALSE	High	Master Protein	P13646	Keratin, type I cytoskeletal 13 OS=Homo sapiens OX=9606 GN=KRT13 PE=1 SV=4	0	31.807	19	9	20	4	1	458	49.6	4.96	38.92	9
FALSE	High	Master Protein	P62136	Serine/threonine-protein phosphatase PP1-alpha catalytic subunit OS=Homo sapiens OX=9606 GN=PPP1CA PE=1 SV=1	0	30.381	26	8	11	4	1	330	37.5	6.33	20.24	8
FALSE	High	Master Protein	P62888	60S ribosomal protein L30 OS=Homo sapiens OX=9606 GN=RPL30 PE=1 SV=2	0	29.495	57	5	9	5	1	115	12.8	9.63	21.22	5
FALSE	High	Master Protein	Q9H4B7	Tubulin beta-1 chain OS=Homo sapiens OX=9606 GN=TUBB1 PE=1 SV=1	0	29.216	11	6	37	1	1	451	50.3	5.17	72.18	6
FALSE	High	Master Protein	O75688	Protein phosphatase 1B OS=Homo sapiens OX=9606 GN=PPM1B PE=1 SV=1	0	29.206	13	5	8	4	1	479	52.6	5.05	20.18	5
FALSE	High	Master Protein	P08670	Vimentin OS=Homo sapiens OX=9606 GN=VIM PE=1 SV=4	0	28.998	20	6	6	6	1	466	53.6	5.12	18.43	6
FALSE	High	Master Protein	P62906	60S ribosomal protein L10a OS=Homo sapiens OX=9606 GN=RPL10A PE=1 SV=2	0	28.912	24	5	8	5	1	217	24.8	9.94	17.66	5
FALSE	High	Master Protein	P14678	Small nuclear ribonucleoprotein-associated proteins B and B' OS=Homo sapiens OX=9606 GN=SNRPB PE=1 SV=2	0	28.721	26	6	11	6	1	240	24.6	11.19	30.18	6
FALSE	High	Master Protein	P46777	60S ribosomal protein L5 OS=Homo sapiens OX=9606 GN=RPL5 PE=1 SV=3	0	28.214	24	6	10	6	1	297	34.3	9.72	21.52	6
FALSE	High	Master Protein	Q9Y294	Histone chaperone ASF1A OS=Homo sapiens OX=9606 GN=ASF1A PE=1 SV=1	0	28.129	17	4	21	3	1	204	23	4.41	44.69	4
FALSE	High	Master Protein	Q9NQW7	Xaa-Pro aminopeptidase 1 OS=Homo sapiens OX=9606 GN=XPNPEP1 PE=1 SV=3	0	27.999	17	7	11	7	1	623	69.9	5.67	23.16	7
FALSE	High	Master Protein	Q9Y657	Spindlin-1 OS=Homo sapiens OX=9606 GN=SPIN1 PE=1 SV=3	0	27.183	34	6	8	6	1	262	29.6	6.96	17.75	6
FALSE	High	Master Protein	P31943	Heterogeneous nuclear ribonucleoprotein H OS=Homo sapiens OX=9606 GN=HNRNPH1 PE=1 SV=4	0	26.235	16	5	12	3	1	449	49.2	6.3	25.5	5
FALSE	High	Master Protein	Q15459	Splicing factor 3A subunit 1 OS=Homo sapiens OX=9606 GN=SF3A1 PE=1 SV=1	0	25.122	13	8	11	8	1	793	88.8	5.22	18.8	8
FALSE	High	Master Protein	Q15942	Zyxin OS=Homo sapiens OX=9606 GN=ZYX PE=1 SV=1	0	24.212	20	6	10	6	1	572	61.2	6.67	23.7	6
FALSE	High	Master Protein	P19013	Keratin, type II cytoskeletal 4 OS=Homo sapiens OX=9606 GN=KRT4 PE=1 SV=4	0	23.544	14	7	17	3	1	534	57.3	6.61	34.92	7
FALSE	High	Master Protein	Q00325	Phosphate carrier protein, mitochondrial OS=Homo sapiens OX=9606 GN=SLC25A3 PE=1 SV=2	0	23.418	25	10	18	10	1	362	40.1	9.38	17.28	10
FALSE	High	Master Protein	P63173	60S ribosomal protein L38 OS=Homo sapiens OX=9606 GN=RPL38 PE=1 SV=2	0	23.274	53	4	10	4	1	70	8.2	10.1	27.31	4
FALSE	High	Master Protein	Q07021	Complement component 1 Q subcomponent-binding protein, mitochondrial OS=Homo sapiens OX=9606 GN=C1QBP PE=1 SV=1	0	22.366	19	3	5	3	1	282	31.3	4.84	18.5	3
FALSE	High	Master Protein	P04406	Glyceraldehyde-3-phosphate dehydrogenase OS=Homo sapiens OX=9606 GN=GAPDH PE=1 SV=3	0	22.242	21	5	8	5	1	335	36	8.46	19.72	5
FALSE	High	Master Protein	Q15750	TGF-beta-activated kinase 1 and MAP3K7-binding protein 1 OS=Homo sapiens OX=9606 GN=TAB1 PE=1 SV=1	0	22.079	21	7	8	7	1	504	54.6	5.52	13.1	7
FALSE	High	Master Protein	P46778	60S ribosomal protein L21 OS=Homo sapiens OX=9606 GN=RPL21 PE=1 SV=2	0	21.952	17	3	5	3	1	160	18.6	10.49	15.13	3
FALSE	High	Master Protein	P62140	Serine/threonine-protein phosphatase PP1-beta catalytic subunit OS=Homo sapiens OX=9606 GN=PPP1CB PE=1 SV=3	0	21.851	16	5	7	1	1	327	37.2	6.19	16.29	5
FALSE	High	Master Protein	P61353	60S ribosomal protein L27 OS=Homo sapiens OX=9606 GN=RPL27 PE=1 SV=2	0	20.941	46	6	16	6	1	136	15.8	10.56	21	6
FALSE	High	Master Protein	P10809	60 kDa heat shock protein, mitochondrial OS=Homo sapiens OX=9606 GN=HSPD1 PE=1 SV=2	0	20.655	14	6	7	6	1	573	61	5.87	16.96	6
FALSE	High	Master Protein	Q9NZI8	Insulin-like growth factor 2 mRNA-binding protein 1 OS=Homo sapiens OX=9606 GN=IGF2BP1 PE=1 SV=2	0	20.429	12	6	6	6	1	577	63.4	9.2	11.15	6
FALSE	High	Master Protein	P27635	60S ribosomal protein L10 OS=Homo sapiens OX=9606 GN=RPL10 PE=1 SV=4	0	19.65	37	9	11	9	1	214	24.6	10.08	13.29	9
FALSE	High	Master Protein	P62979	Ubiquitin-40S ribosomal protein S27a OS=Homo sapiens OX=9606 GN=RPS27A PE=1 SV=2	0	19.491	40	5	5	5	1	156	18	9.64	13.76	5
FALSE	High	Master Protein	P18124	60S ribosomal protein L7 OS=Homo sapiens OX=9606 GN=RPL7 PE=1 SV=1	0	19.336	20	3	6	3	1	248	29.2	10.65	16.45	3
FALSE	High	Master Protein	P17844	Probable ATP-dependent RNA helicase DDX5 OS=Homo sapiens OX=9606 GN=DDX5 PE=1 SV=1	0	18.934	13	8	8	3	1	614	69.1	8.92	14.78	8
FALSE	High	Master Protein	Q86YZ3	Hornerin OS=Homo sapiens OX=9606 GN=HRNR PE=1 SV=2	0	18.649	10	5	7	5	1	2850	282.2	10.04	11.06	5
FALSE	High	Master Protein	Q14244	Ensconsin OS=Homo sapiens OX=9606 GN=MAP7 PE=1 SV=1	0	18.596	8	4	5	4	1	749	84	9.61	14.47	4
FALSE	High	Master Protein	Q02878	60S ribosomal protein L6 OS=Homo sapiens OX=9606 GN=RPL6 PE=1 SV=3	0	18.326	13	3	5	3	1	288	32.7	10.58	14.04	3
FALSE	High	Master Protein	P62829	60S ribosomal protein L23 OS=Homo sapiens OX=9606 GN=RPL23 PE=1 SV=1	0	18.322	44	6	10	6	1	140	14.9	10.51	16.82	6
FALSE	High	Master Protein	P62314	Small nuclear ribonucleoprotein Sm D1 OS=Homo sapiens OX=9606 GN=SNRPD1 PE=1 SV=1	0	17.344	35	3	4	3	1	119	13.3	11.56	10.88	3
FALSE	High	Master Protein	P42677	40S ribosomal protein S27 OS=Homo sapiens OX=9606 GN=RPS27 PE=1 SV=3	0	16.703	42	4	6	4	1	84	9.5	9.45	15.26	4
FALSE	High	Master Protein	Q96DG6	Carboxymethylenebutenolidase homolog OS=Homo sapiens OX=9606 GN=CMBL PE=1 SV=1	0	16.381	20	4	6	4	1	245	28	7.18	11.57	4
FALSE	High	Master Protein	Q15428	Splicing factor 3A subunit 2 OS=Homo sapiens OX=9606 GN=SF3A2 PE=1 SV=2	0	16.348	11	4	6	4	1	464	49.2	9.64	4.89	4
FALSE	High	Master Protein	P23396	40S ribosomal protein S3 OS=Homo sapiens OX=9606 GN=RPS3 PE=1 SV=2	0	16.292	25	5	8	5	1	243	26.7	9.66	17.76	5
FALSE	High	Master Protein	Q13263	Transcription intermediary factor 1-beta OS=Homo sapiens OX=9606 GN=TRIM28 PE=1 SV=5	0	15.89	13	7	10	7	1	835	88.5	5.77	11.13	7
FALSE	High	Master Protein	P11908	Ribose-phosphate pyrophosphokinase 2 OS=Homo sapiens OX=9606 GN=PRPS2 PE=1 SV=2	0	15.851	12	3	4	3	1	318	34.7	6.61	12.06	3
FALSE	High	Master Protein	Q07020	60S ribosomal protein L18 OS=Homo sapiens OX=9606 GN=RPL18 PE=1 SV=2	0	15.717	32	5	7	5	1	188	21.6	11.72	15.32	5
FALSE	High	Master Protein	P30050	60S ribosomal protein L12 OS=Homo sapiens OX=9606 GN=RPL12 PE=1 SV=1	0	15.472	33	4	5	4	1	165	17.8	9.42	16.84	4
FALSE	High	Master Protein	P83731	60S ribosomal protein L24 OS=Homo sapiens OX=9606 GN=RPL24 PE=1 SV=1	0	15.444	24	4	10	4	1	157	17.8	11.25	18.54	4
FALSE	High	Master Protein	P07900	Heat shock protein HSP 90-alpha OS=Homo sapiens OX=9606 GN=HSP90AA1 PE=1 SV=5	0	15.091	8	6	9	3	1	732	84.6	5.02	6.1	6
FALSE	High	Master Protein	P46776	60S ribosomal protein L27a OS=Homo sapiens OX=9606 GN=RPL27A PE=1 SV=2	0	14.693	15	3	3	3	1	148	16.6	11	6.89	3
FALSE	High	Master Protein	P60866	40S ribosomal protein S20 OS=Homo sapiens OX=9606 GN=RPS20 PE=1 SV=1	0	14.514	29	3	6	3	1	119	13.4	9.94	10.72	3
FALSE	High	Master Protein	Q7Z794	Keratin, type II cytoskeletal 1b OS=Homo sapiens OX=9606 GN=KRT77 PE=2 SV=3	0	14.454	5	4	10	1	1	578	61.9	5.99	21.93	4
FALSE	High	Master Protein	Q02543	60S ribosomal protein L18a OS=Homo sapiens OX=9606 GN=RPL18A PE=1 SV=2	0	14.409	23	5	7	5	1	176	20.7	10.71	7.63	5
FALSE	High	Master Protein	A0A075B6S2	Immunoglobulin kappa variable 2D-29 OS=Homo sapiens OX=9606 GN=IGKV2D-29 PE=3 SV=1	0	14.247	17	3	8	2	1	120	13.1	7.12	20.88	3
FALSE	High	Master Protein	P16615	Sarcoplasmic/endoplasmic reticulum calcium ATPase 2 OS=Homo sapiens OX=9606 GN=ATP2A2 PE=1 SV=1	0	14.238	5	5	7	5	1	1042	114.7	5.34	14.77	5
FALSE	High	Master Protein	P61313	60S ribosomal protein L15 OS=Homo sapiens OX=9606 GN=RPL15 PE=1 SV=2	0	14.096	25	4	4	4	1	204	24.1	11.62	11.79	4
FALSE	High	Master Protein	Q16629	Serine/arginine-rich splicing factor 7 OS=Homo sapiens OX=9606 GN=SRSF7 PE=1 SV=1	0	14.093	24	4	4	4	1	238	27.4	11.82	7.43	4
FALSE	High	Master Protein	P46782	40S ribosomal protein S5 OS=Homo sapiens OX=9606 GN=RPS5 PE=1 SV=4	0	13.89	17	4	4	4	1	204	22.9	9.72	9.58	4
FALSE	High	Master Protein	P39019	40S ribosomal protein S19 OS=Homo sapiens OX=9606 GN=RPS19 PE=1 SV=2	0	13.467	26	5	9	5	1	145	16.1	10.32	18.81	5
FALSE	High	Master Protein	P61978	Heterogeneous nuclear ribonucleoprotein K OS=Homo sapiens OX=9606 GN=HNRNPK PE=1 SV=1	0	13.39	10	3	3	3	1	463	50.9	5.54	8.23	3
FALSE	High	Master Protein	P62263	40S ribosomal protein S14 OS=Homo sapiens OX=9606 GN=RPS14 PE=1 SV=3	0	13.288	40	5	6	5	1	151	16.3	10.05	11.1	5
FALSE	High	Master Protein	Q9BWJ5	Splicing factor 3B subunit 5 OS=Homo sapiens OX=9606 GN=SF3B5 PE=1 SV=1	0	13.229	56	4	4	4	1	86	10.1	6.35	8.53	4
FALSE	High	Master Protein	P50914	60S ribosomal protein L14 OS=Homo sapiens OX=9606 GN=RPL14 PE=1 SV=4	0	13.157	15	3	5	3	1	215	23.4	10.93	14.13	3
FALSE	High	Master Protein	Q9BUA3	Spindlin interactor and repressor of chromatin-binding protein OS=Homo sapiens OX=9606 GN=SPINDOC PE=1 SV=3	0	13.071	8	2	5	2	1	381	41	5.01	12.06	2
FALSE	High	Master Protein	Q03393	6-pyruvoyl tetrahydrobiopterin synthase OS=Homo sapiens OX=9606 GN=PTS PE=1 SV=1	0	12.96	30	4	7	4	1	145	16.4	6.68	12.88	4
FALSE	High	Master Protein	P61254	60S ribosomal protein L26 OS=Homo sapiens OX=9606 GN=RPL26 PE=1 SV=1	0	12.858	34	6	6	6	1	145	17.2	10.55	9.31	6
FALSE	High	Master Protein	P62753	40S ribosomal protein S6 OS=Homo sapiens OX=9606 GN=RPS6 PE=1 SV=1	0	12.819	16	3	4	3	1	249	28.7	10.84	8.16	3
FALSE	High	Master Protein	Q12874	Splicing factor 3A subunit 3 OS=Homo sapiens OX=9606 GN=SF3A3 PE=1 SV=1	0	12.649	8	3	4	3	1	501	58.8	5.38	10.56	3
FALSE	High	Master Protein	P52597	Heterogeneous nuclear ribonucleoprotein F OS=Homo sapiens OX=9606 GN=HNRNPF PE=1 SV=3	0	12.589	10	3	6	1	1	415	45.6	5.58	15.98	3
FALSE	High	Master Protein	P84098	60S ribosomal protein L19 OS=Homo sapiens OX=9606 GN=RPL19 PE=1 SV=1	0	12.53	13	3	3	3	1	196	23.5	11.47	7.44	3
FALSE	High	Master Protein	Q86Y46	Keratin, type II cytoskeletal 73 OS=Homo sapiens OX=9606 GN=KRT73 PE=1 SV=1	0	12.333	6	4	9	1	1	540	58.9	7.23	18.43	4
FALSE	High	Master Protein	Q9NZ01	Very-long-chain enoyl-CoA reductase OS=Homo sapiens OX=9606 GN=TECR PE=1 SV=1	0	12.294	14	4	8	4	1	308	36	9.45	4.77	4
FALSE	High	Master Protein	P84090	Enhancer of rudimentary homolog OS=Homo sapiens OX=9606 GN=ERH PE=1 SV=1	0	12.254	31	2	2	2	1	104	12.3	5.92	6	2
FALSE	High	Master Protein	P62917	60S ribosomal protein L8 OS=Homo sapiens OX=9606 GN=RPL8 PE=1 SV=2	0	12.221	27	6	6	6	1	257	28	11.03	9.69	6
FALSE	High	Master Protein	P62750	60S ribosomal protein L23a OS=Homo sapiens OX=9606 GN=RPL23A PE=1 SV=1	0	11.949	14	3	5	3	1	156	17.7	10.45	6.54	3
FALSE	High	Master Protein	P81605	Dermcidin OS=Homo sapiens OX=9606 GN=DCD PE=1 SV=2	0	11.929	25	2	4	2	1	110	11.3	6.54	11.52	2
FALSE	High	Master Protein	O95831	Apoptosis-inducing factor 1, mitochondrial OS=Homo sapiens OX=9606 GN=AIFM1 PE=1 SV=1	0	11.847	9	4	4	4	1	613	66.9	8.95	10.37	4
FALSE	High	Master Protein	Q9UPQ9	Trinucleotide repeat-containing gene 6B protein OS=Homo sapiens OX=9606 GN=TNRC6B PE=1 SV=4	0	11.656	4	4	4	4	1	1833	193.9	6.76	4.21	4
FALSE	High	Master Protein	Q7RTV0	PHD finger-like domain-containing protein 5A OS=Homo sapiens OX=9606 GN=PHF5A PE=1 SV=1	0	11.162	40	4	9	4	1	110	12.4	8.41	8.73	4
FALSE	High	Master Protein	Q96I25	Splicing factor 45 OS=Homo sapiens OX=9606 GN=RBM17 PE=1 SV=1	0	11.075	14	6	6	6	1	401	44.9	5.97	8.92	6
FALSE	High	Master Protein	P26373	60S ribosomal protein L13 OS=Homo sapiens OX=9606 GN=RPL13 PE=1 SV=4	0	11.062	20	4	8	4	1	211	24.2	11.65	7.49	4
FALSE	High	Master Protein	P05388	60S acidic ribosomal protein P0 OS=Homo sapiens OX=9606 GN=RPLP0 PE=1 SV=1	0	10.772	14	3	3	3	1	317	34.3	5.97	7.42	3
FALSE	High	Master Protein	P16989	Y-box-binding protein 3 OS=Homo sapiens OX=9606 GN=YBX3 PE=1 SV=4	0	10.567	10	2	2	2	1	372	40.1	9.77	6.5	2
FALSE	High	Master Protein	Q9NVI7	ATPase family AAA domain-containing protein 3A OS=Homo sapiens OX=9606 GN=ATAD3A PE=1 SV=2	0	10.472	8	4	4	4	1	634	71.3	8.98	7.57	4
FALSE	High	Master Protein	P21333	Filamin-A OS=Homo sapiens OX=9606 GN=FLNA PE=1 SV=4	0	10.267	2	3	3	3	1	2647	280.6	6.06	7.56	3
FALSE	High	Master Protein	P10644	cAMP-dependent protein kinase type I-alpha regulatory subunit OS=Homo sapiens OX=9606 GN=PRKAR1A PE=1 SV=1	0	10.263	11	3	4	3	1	381	43	5.35	8.58	3
FALSE	High	Master Protein	O00629	Importin subunit alpha-3 OS=Homo sapiens OX=9606 GN=KPNA4 PE=1 SV=1	0	10.128	5	2	2	2	1	521	57.9	4.96	6.1	2
FALSE	High	Master Protein	P62701	40S ribosomal protein S4, X isoform OS=Homo sapiens OX=9606 GN=RPS4X PE=1 SV=2	0	9.946	17	4	6	4	1	263	29.6	10.15	6.96	4
FALSE	High	Master Protein	Q96HS1	Serine/threonine-protein phosphatase PGAM5, mitochondrial OS=Homo sapiens OX=9606 GN=PGAM5 PE=1 SV=2	0	9.877	17	4	5	4	1	289	32	8.68	3.88	4
FALSE	High	Master Protein	Q9P035	Very-long-chain (3R)-3-hydroxyacyl-CoA dehydratase 3 OS=Homo sapiens OX=9606 GN=HACD3 PE=1 SV=2	0	9.873	6	2	2	2	1	362	43.1	8.94	3.69	2
FALSE	High	Master Protein	Q9P1Y5	Calmodulin-regulated spectrin-associated protein 3 OS=Homo sapiens OX=9606 GN=CAMSAP3 PE=1 SV=2	0	9.872	5	4	4	4	1	1249	134.7	8.35	8.13	4
FALSE	High	Master Protein	P62854	40S ribosomal protein S26 OS=Homo sapiens OX=9606 GN=RPS26 PE=1 SV=3	0	9.831	31	3	7	3	1	115	13	11	8.57	3
FALSE	High	Master Protein	P05023	Sodium/potassium-transporting ATPase subunit alpha-1 OS=Homo sapiens OX=9606 GN=ATP1A1 PE=1 SV=1	0	9.804	4	4	5	4	1	1023	112.8	5.49	7.9	4
FALSE	High	Master Protein	P62851	40S ribosomal protein S25 OS=Homo sapiens OX=9606 GN=RPS25 PE=1 SV=1	0	9.754	30	4	11	4	1	125	13.7	10.11	15.27	4
FALSE	High	Master Protein	Q00839	Heterogeneous nuclear ribonucleoprotein U OS=Homo sapiens OX=9606 GN=HNRNPU PE=1 SV=6	0	9.66	3	2	3	2	1	825	90.5	6	5.06	2
FALSE	High	Master Protein	P08579	U2 small nuclear ribonucleoprotein B'' OS=Homo sapiens OX=9606 GN=SNRPB2 PE=1 SV=1	0	9.527	21	3	5	3	1	225	25.5	9.72	9.52	3
FALSE	High	Master Protein	O43167	Zinc finger and BTB domain-containing protein 24 OS=Homo sapiens OX=9606 GN=ZBTB24 PE=1 SV=2	0	9.46	7	4	4	4	1	697	78.2	7.61	4.54	4
FALSE	High	Master Protein	P01876	Immunoglobulin heavy constant alpha 1 OS=Homo sapiens OX=9606 GN=IGHA1 PE=1 SV=2	0	9.29	9	2	2	2	1	353	37.6	6.51	5.09	2
FALSE	High	Master Protein	P18621	60S ribosomal protein L17 OS=Homo sapiens OX=9606 GN=RPL17 PE=1 SV=3	0	9.236	15	3	4	3	1	184	21.4	10.17	7.39	3
FALSE	High	Master Protein	P61513	60S ribosomal protein L37a OS=Homo sapiens OX=9606 GN=RPL37A PE=1 SV=2	0	9.144	22	2	3	2	1	92	10.3	10.43	2.39	2
FALSE	High	Master Protein	Q14257	Reticulocalbin-2 OS=Homo sapiens OX=9606 GN=RCN2 PE=1 SV=1	0	9.1	6	1	1	1	1	317	36.9	4.4	5.39	1
FALSE	High	Master Protein	Q92522	Histone H1x OS=Homo sapiens OX=9606 GN=H1FX PE=1 SV=1	0	9.006	18	3	3	3	1	213	22.5	10.76	7.08	3
FALSE	High	Master Protein	P62269	40S ribosomal protein S18 OS=Homo sapiens OX=9606 GN=RPS18 PE=1 SV=3	0	8.924	17	4	4	4	1	152	17.7	10.99	9.02	4
FALSE	High	Master Protein	P09661	U2 small nuclear ribonucleoprotein A' OS=Homo sapiens OX=9606 GN=SNRPA1 PE=1 SV=2	0	8.909	13	3	3	3	1	255	28.4	8.62	6.25	3
FALSE	High	Master Protein	P40429	60S ribosomal protein L13a OS=Homo sapiens OX=9606 GN=RPL13A PE=1 SV=2	0	8.848	16	4	6	4	1	203	23.6	10.93	6.85	4
FALSE	High	Master Protein	P04083	Annexin A1 OS=Homo sapiens OX=9606 GN=ANXA1 PE=1 SV=2	0	8.845	7	1	1	1	1	346	38.7	7.02	5.02	1
FALSE	High	Master Protein	Q6PKG0	La-related protein 1 OS=Homo sapiens OX=9606 GN=LARP1 PE=1 SV=2	0	8.706	4	3	3	3	1	1096	123.4	8.82	5	3
FALSE	High	Master Protein	P57088	Transmembrane protein 33 OS=Homo sapiens OX=9606 GN=TMEM33 PE=1 SV=2	0	8.698	10	2	2	2	1	247	28	9.7	3.65	2
FALSE	High	Master Protein	Q9UJS0	Calcium-binding mitochondrial carrier protein Aralar2 OS=Homo sapiens OX=9606 GN=SLC25A13 PE=1 SV=2	0	8.687	7	4	4	4	1	675	74.1	8.62	4.42	4
FALSE	High	Master Protein	P06576	ATP synthase subunit beta, mitochondrial OS=Homo sapiens OX=9606 GN=ATP5F1B PE=1 SV=3	0	8.603	9	3	3	3	1	529	56.5	5.4	6.66	3
FALSE	High	Master Protein	Q02978	Mitochondrial 2-oxoglutarate/malate carrier protein OS=Homo sapiens OX=9606 GN=SLC25A11 PE=1 SV=3	0	8.537	11	3	4	3	1	314	34	9.91	7.65	3
FALSE	High	Master Protein	P78527	DNA-dependent protein kinase catalytic subunit OS=Homo sapiens OX=9606 GN=PRKDC PE=1 SV=3	0	8.347	1	4	4	4	1	4128	468.8	7.12	1.84	4
FALSE	High	Master Protein	Q04446	1,4-alpha-glucan-branching enzyme OS=Homo sapiens OX=9606 GN=GBE1 PE=1 SV=3	0	8.216	5	3	4	3	1	702	80.4	6.32	2.71	3
FALSE	High	Master Protein	P13674	Prolyl 4-hydroxylase subunit alpha-1 OS=Homo sapiens OX=9606 GN=P4HA1 PE=1 SV=2	0	8.09	7	3	4	3	1	534	61	6.01	0	3
FALSE	High	Master Protein	P47914	60S ribosomal protein L29 OS=Homo sapiens OX=9606 GN=RPL29 PE=1 SV=2	0	8.066	14	2	2	2	1	159	17.7	11.66	5.7	2
FALSE	High	Master Protein	P51571	Translocon-associated protein subunit delta OS=Homo sapiens OX=9606 GN=SSR4 PE=1 SV=1	0	8.049	12	2	3	2	1	173	19	6.15	4.93	2
FALSE	High	Master Protein	P83369	U7 snRNA-associated Sm-like protein LSm11 OS=Homo sapiens OX=9606 GN=LSM11 PE=1 SV=2	0	7.983	9	3	3	3	1	360	39.5	10.99	4.51	3
FALSE	High	Master Protein	P32119	Peroxiredoxin-2 OS=Homo sapiens OX=9606 GN=PRDX2 PE=1 SV=5	0	7.932	32	3	4	2	1	198	21.9	5.97	6.48	3
FALSE	High	Master Protein	P52907	F-actin-capping protein subunit alpha-1 OS=Homo sapiens OX=9606 GN=CAPZA1 PE=1 SV=3	0	7.918	7	1	1	1	1	286	32.9	5.69	4.21	1
FALSE	High	Master Protein	P62937	Peptidyl-prolyl cis-trans isomerase A OS=Homo sapiens OX=9606 GN=PPIA PE=1 SV=2	0	7.802	16	2	3	2	1	165	18	7.81	4.46	2
FALSE	High	Master Protein	P68400	Casein kinase II subunit alpha OS=Homo sapiens OX=9606 GN=CSNK2A1 PE=1 SV=1	0	7.691	9	3	4	3	1	391	45.1	7.74	3.8	3
FALSE	High	Master Protein	O00571	ATP-dependent RNA helicase DDX3X OS=Homo sapiens OX=9606 GN=DDX3X PE=1 SV=3	0	7.513	4	2	2	1	1	662	73.2	7.18	6.12	2
FALSE	High	Master Protein	P08238	Heat shock protein HSP 90-beta OS=Homo sapiens OX=9606 GN=HSP90AB1 PE=1 SV=4	0	7.468	5	4	4	1	1	724	83.2	5.03	2.82	4
FALSE	High	Master Protein	Q9UBG3	Cornulin OS=Homo sapiens OX=9606 GN=CRNN PE=1 SV=1	0	7.395	5	1	1	1	1	495	53.5	6.1	4.42	1
FALSE	High	Master Protein	O43318	Mitogen-activated protein kinase kinase kinase 7 OS=Homo sapiens OX=9606 GN=MAP3K7 PE=1 SV=1	0	7.204	8	4	5	4	1	606	67.2	7.11	2.38	4
FALSE	High	Master Protein	Q8N5C8	TGF-beta-activated kinase 1 and MAP3K7-binding protein 3 OS=Homo sapiens OX=9606 GN=TAB3 PE=1 SV=3	0	7.201	4	2	2	2	1	712	78.6	8.54	3.94	2
FALSE	High	Master Protein	P62280	40S ribosomal protein S11 OS=Homo sapiens OX=9606 GN=RPS11 PE=1 SV=3	0	7.188	32	6	6	6	1	158	18.4	10.3	1.6	6
FALSE	High	Master Protein	Q12872	Splicing factor, suppressor of white-apricot homolog OS=Homo sapiens OX=9606 GN=SFSWAP PE=1 SV=3	0	7.187	5	3	3	3	1	951	104.8	8.05	3.89	3
FALSE	High	Master Protein	P46783	40S ribosomal protein S10 OS=Homo sapiens OX=9606 GN=RPS10 PE=1 SV=1	0	7.168	15	2	2	2	1	165	18.9	10.15	6.41	2
FALSE	High	Master Protein	Q96N16	Janus kinase and microtubule-interacting protein 1 OS=Homo sapiens OX=9606 GN=JAKMIP1 PE=1 SV=1	0	6.925	7	4	4	4	1	626	73.2	6.1	4.2	4
FALSE	High	Master Protein	Q14498	RNA-binding protein 39 OS=Homo sapiens OX=9606 GN=RBM39 PE=1 SV=2	0	6.85	6	3	3	3	1	530	59.3	10.1	2.89	3
FALSE	High	Master Protein	P62913	60S ribosomal protein L11 OS=Homo sapiens OX=9606 GN=RPL11 PE=1 SV=2	0	6.804	12	2	4	2	1	178	20.2	9.6	3.16	2
FALSE	High	Master Protein	P31689	DnaJ homolog subfamily A member 1 OS=Homo sapiens OX=9606 GN=DNAJA1 PE=1 SV=2	0	6.745	8	3	4	3	1	397	44.8	7.08	1.76	3
FALSE	High	Master Protein	P59665	Neutrophil defensin 1 OS=Homo sapiens OX=9606 GN=DEFA1 PE=1 SV=1	0	6.731	20	2	3	2	1	94	10.2	6.99	4.95	2
FALSE	High	Master Protein	Q14008	Cytoskeleton-associated protein 5 OS=Homo sapiens OX=9606 GN=CKAP5 PE=1 SV=3	0	6.689	2	3	3	3	1	2032	225.4	7.8	3.76	3
FALSE	High	Master Protein	P04792	Heat shock protein beta-1 OS=Homo sapiens OX=9606 GN=HSPB1 PE=1 SV=2	0	6.655	13	2	2	2	1	205	22.8	6.4	6.23	2
FALSE	High	Master Protein	Q9NR30	Nucleolar RNA helicase 2 OS=Homo sapiens OX=9606 GN=DDX21 PE=1 SV=5	0	6.632	3	2	3	2	1	783	87.3	9.28	5.19	2
FALSE	High	Master Protein	Q9Y2J2	Band 4.1-like protein 3 OS=Homo sapiens OX=9606 GN=EPB41L3 PE=1 SV=2	0	6.509	2	2	2	2	1	1087	120.6	5.19	2.33	2
FALSE	High	Master Protein	P06310	Immunoglobulin kappa variable 2-30 OS=Homo sapiens OX=9606 GN=IGKV2-30 PE=3 SV=2	0	6.4	18	2	6	1	1	120	13.2	8.51	11.39	2
FALSE	High	Master Protein	Q01469	Fatty acid-binding protein 5 OS=Homo sapiens OX=9606 GN=FABP5 PE=1 SV=3	0	6.397	10	1	1	1	1	135	15.2	7.01	3.66	1
FALSE	High	Master Protein	P62899	60S ribosomal protein L31 OS=Homo sapiens OX=9606 GN=RPL31 PE=1 SV=1	0	6.381	14	2	2	2	1	125	14.5	10.54	4.21	2
FALSE	High	Master Protein	Q9BWF2	E3 ubiquitin-protein ligase TRAIP OS=Homo sapiens OX=9606 GN=TRAIP PE=1 SV=1	0	6.336	6	2	2	2	1	469	53.3	8.48	5.31	2
FALSE	High	Master Protein	P06702	Protein S100-A9 OS=Homo sapiens OX=9606 GN=S100A9 PE=1 SV=1	0	6.301	13	1	1	1	1	114	13.2	6.13	3.79	1
FALSE	High	Master Protein	P38159	RNA-binding motif protein, X chromosome OS=Homo sapiens OX=9606 GN=RBMX PE=1 SV=3	0	6.196	6	2	4	2	1	391	42.3	10.05	4.49	2
FALSE	High	Master Protein	Q07955	Serine/arginine-rich splicing factor 1 OS=Homo sapiens OX=9606 GN=SRSF1 PE=1 SV=2	0	6.111	8	2	2	2	1	248	27.7	10.36	3.92	2
FALSE	High	Master Protein	P62266	40S ribosomal protein S23 OS=Homo sapiens OX=9606 GN=RPS23 PE=1 SV=3	0	6.005	24	3	3	3	1	143	15.8	10.49	5.98	3
FALSE	High	Master Protein	P67809	Nuclease-sensitive element-binding protein 1 OS=Homo sapiens OX=9606 GN=YBX1 PE=1 SV=3	0	5.999	9	1	8	1	1	324	35.9	9.88	12.66	1
FALSE	High	Master Protein	P07477	Trypsin-1 OS=Homo sapiens OX=9606 GN=PRSS1 PE=1 SV=1	0	5.901	8	1	1	1	1	247	26.5	6.51	4.33	1
FALSE	High	Master Protein	P62277	40S ribosomal protein S13 OS=Homo sapiens OX=9606 GN=RPS13 PE=1 SV=2	0	5.84	15	2	2	2	1	151	17.2	10.54	4.99	2
FALSE	High	Master Protein	Q15365	Poly(rC)-binding protein 1 OS=Homo sapiens OX=9606 GN=PCBP1 PE=1 SV=2	0	5.806	7	2	5	1	1	356	37.5	7.09	4.07	2
FALSE	High	Master Protein	Q15233	Non-POU domain-containing octamer-binding protein OS=Homo sapiens OX=9606 GN=NONO PE=1 SV=4	0	5.555	4	2	3	2	1	471	54.2	8.95	0	2
FALSE	High	Master Protein	Q6ZVX7	F-box only protein 50 OS=Homo sapiens OX=9606 GN=NCCRP1 PE=1 SV=1	0	5.523	4	1	1	1	1	275	30.8	6.62	3.05	1
FALSE	High	Master Protein	Q5SRD1	Putative mitochondrial import inner membrane translocase subunit Tim23B OS=Homo sapiens OX=9606 GN=TIMM23B PE=5 SV=2	0	5.512	7	1	1	1	1	257	28	9.39	3.27	1
FALSE	High	Master Protein	Q13243	Serine/arginine-rich splicing factor 5 OS=Homo sapiens OX=9606 GN=SRSF5 PE=1 SV=1	0	5.39	5	1	1	1	1	272	31.2	11.59	3.38	1
FALSE	High	Master Protein	P47756	F-actin-capping protein subunit beta OS=Homo sapiens OX=9606 GN=CAPZB PE=1 SV=4	0	5.331	7	1	1	1	1	277	31.3	5.59	4.51	1
FALSE	High	Master Protein	P42766	60S ribosomal protein L35 OS=Homo sapiens OX=9606 GN=RPL35 PE=1 SV=2	0	5.328	19	2	3	2	1	123	14.5	11.05	4.14	2
FALSE	High	Master Protein	O15294	UDP-N-acetylglucosamine--peptide N-acetylglucosaminyltransferase 110 kDa subunit OS=Homo sapiens OX=9606 GN=OGT PE=1 SV=3	0	5.209	1	1	1	1	1	1046	116.9	6.7	3.1	1
FALSE	High	Master Protein	P40939	Trifunctional enzyme subunit alpha, mitochondrial OS=Homo sapiens OX=9606 GN=HADHA PE=1 SV=2	0	5.174	4	3	3	3	1	763	82.9	9.04	1.86	3
FALSE	High	Master Protein	P35637	RNA-binding protein FUS OS=Homo sapiens OX=9606 GN=FUS PE=1 SV=1	0	4.783	3	1	1	1	1	526	53.4	9.36	3.19	1
FALSE	High	Master Protein	P05783	Keratin, type I cytoskeletal 18 OS=Homo sapiens OX=9606 GN=KRT18 PE=1 SV=2	0	4.776	4	2	6	1	1	430	48	5.45	8.53	2
FALSE	High	Master Protein	P10599	Thioredoxin OS=Homo sapiens OX=9606 GN=TXN PE=1 SV=3	0	4.762	20	2	4	2	1	105	11.7	4.92	1.6	2
FALSE	High	Master Protein	P62249	40S ribosomal protein S16 OS=Homo sapiens OX=9606 GN=RPS16 PE=1 SV=2	0	4.688	12	2	2	2	1	146	16.4	10.21	4.89	2
FALSE	High	Master Protein	Q13043	Serine/threonine-protein kinase 4 OS=Homo sapiens OX=9606 GN=STK4 PE=1 SV=2	0	4.656	3	1	2	1	1	487	55.6	5.07	2.59	1
FALSE	High	Master Protein	Q3V6T2	Girdin OS=Homo sapiens OX=9606 GN=CCDC88A PE=1 SV=2	0	4.651	1	2	2	2	1	1871	215.9	6.21	2.07	2
FALSE	High	Master Protein	Q9P219	Protein Daple OS=Homo sapiens OX=9606 GN=CCDC88C PE=1 SV=3	0	4.637	1	2	2	2	1	2028	228.1	6.23	5.5	2
FALSE	High	Master Protein	P19338	Nucleolin OS=Homo sapiens OX=9606 GN=NCL PE=1 SV=3	0	4.549	2	2	4	2	1	710	76.6	4.7	3.67	2
FALSE	High	Master Protein	Q7Z353	Highly divergent homeobox OS=Homo sapiens OX=9606 GN=HDX PE=1 SV=1	0	4.532	7	4	5	4	1	690	77.2	5.87	0	4
FALSE	High	Master Protein	Q9NYL9	Tropomodulin-3 OS=Homo sapiens OX=9606 GN=TMOD3 PE=1 SV=1	0	4.509	6	1	1	1	1	352	39.6	5.19	3.12	1
FALSE	High	Master Protein	P04080	Cystatin-B OS=Homo sapiens OX=9606 GN=CSTB PE=1 SV=2	0	4.385	24	2	3	2	1	98	11.1	7.56	0	2
FALSE	High	Master Protein	Q15645	Pachytene checkpoint protein 2 homolog OS=Homo sapiens OX=9606 GN=TRIP13 PE=1 SV=2	0	4.161	7	2	2	2	1	432	48.5	6.09	4.6	2
FALSE	High	Master Protein	Q96EY1	DnaJ homolog subfamily A member 3, mitochondrial OS=Homo sapiens OX=9606 GN=DNAJA3 PE=1 SV=2	0	4.125	5	2	2	2	1	480	52.5	9.26	0	2
FALSE	High	Master Protein	P57721	Poly(rC)-binding protein 3 OS=Homo sapiens OX=9606 GN=PCBP3 PE=2 SV=2	0	4.085	7	2	3	1	1	371	39.4	8.07	0	2
FALSE	High	Master Protein	Q9Y3U8	60S ribosomal protein L36 OS=Homo sapiens OX=9606 GN=RPL36 PE=1 SV=3	0	4.018	28	3	3	3	1	105	12.2	11.59	4.06	3
FALSE	High	Master Protein	E9PAV3	Nascent polypeptide-associated complex subunit alpha, muscle-specific form OS=Homo sapiens OX=9606 GN=NACA PE=1 SV=1	0	3.976	1	1	1	1	1	2078	205.3	9.58	2.72	1
FALSE	High	Master Protein	Q16531	DNA damage-binding protein 1 OS=Homo sapiens OX=9606 GN=DDB1 PE=1 SV=1	0	3.944	2	1	1	1	1	1140	126.9	5.26	3.97	1
FALSE	High	Master Protein	Q8WXF1	Paraspeckle component 1 OS=Homo sapiens OX=9606 GN=PSPC1 PE=1 SV=1	0	3.896	2	1	2	1	1	523	58.7	6.67	4.23	1
FALSE	High	Master Protein	P23246	Splicing factor, proline- and glutamine-rich OS=Homo sapiens OX=9606 GN=SFPQ PE=1 SV=2	0	3.856	2	1	1	1	1	707	76.1	9.44	2.9	1
FALSE	High	Master Protein	P40616	ADP-ribosylation factor-like protein 1 OS=Homo sapiens OX=9606 GN=ARL1 PE=1 SV=1	0	3.851	9	1	1	1	1	181	20.4	5.72	2.4	1
FALSE	High	Master Protein	P46781	40S ribosomal protein S9 OS=Homo sapiens OX=9606 GN=RPS9 PE=1 SV=3	0	3.849	11	2	3	2	1	194	22.6	10.65	3.84	2
FALSE	High	Master Protein	Q6UN15	Pre-mRNA 3'-end-processing factor FIP1 OS=Homo sapiens OX=9606 GN=FIP1L1 PE=1 SV=1	0	3.815	3	1	1	1	1	594	66.5	5.59	2.91	1
FALSE	High	Master Protein	Q9H816	5' exonuclease Apollo OS=Homo sapiens OX=9606 GN=DCLRE1B PE=1 SV=1	0	3.752	3	1	1	1	1	532	60	8.41	2.4	1
FALSE	High	Master Protein	P04843	Dolichyl-diphosphooligosaccharide--protein glycosyltransferase subunit 1 OS=Homo sapiens OX=9606 GN=RPN1 PE=1 SV=1	0	3.697	3	1	1	1	1	607	68.5	6.38	3.07	1
FALSE	High	Master Protein	Q04721	Neurogenic locus notch homolog protein 2 OS=Homo sapiens OX=9606 GN=NOTCH2 PE=1 SV=3	0	3.68	1	2	2	2	1	2471	265.2	5.14	0	2
FALSE	High	Master Protein	P12004	Proliferating cell nuclear antigen OS=Homo sapiens OX=9606 GN=PCNA PE=1 SV=1	0	3.641	8	2	2	2	1	261	28.8	4.69	4.28	2
FALSE	High	Master Protein	P60900	Proteasome subunit alpha type-6 OS=Homo sapiens OX=9606 GN=PSMA6 PE=1 SV=1	0	3.581	5	1	1	1	1	246	27.4	6.76	2.53	1
FALSE	High	Master Protein	Q9BUJ2	Heterogeneous nuclear ribonucleoprotein U-like protein 1 OS=Homo sapiens OX=9606 GN=HNRNPUL1 PE=1 SV=2	0	3.56	4	2	2	2	1	856	95.7	6.92	0	2
FALSE	High	Master Protein	Q99873	Protein arginine N-methyltransferase 1 OS=Homo sapiens OX=9606 GN=PRMT1 PE=1 SV=3	0	3.5	4	1	2	1	1	371	42.4	5.35	1.61	1
FALSE	High	Master Protein	Q96PK6	RNA-binding protein 14 OS=Homo sapiens OX=9606 GN=RBM14 PE=1 SV=2	0	3.499	3	2	2	2	1	669	69.4	9.67	1.94	2
FALSE	High	Master Protein	Q8TAA3	Proteasome subunit alpha-type 8 OS=Homo sapiens OX=9606 GN=PSMA8 PE=2 SV=3	0	3.488	5	1	1	1	1	256	28.5	8.98	2.12	1
FALSE	High	Master Protein	P46087	Probable 28S rRNA (cytosine(4447)-C(5))-methyltransferase OS=Homo sapiens OX=9606 GN=NOP2 PE=1 SV=2	0	3.458	2	1	1	1	1	812	89.2	9.23	2.27	1
FALSE	High	Master Protein	O14735	CDP-diacylglycerol--inositol 3-phosphatidyltransferase OS=Homo sapiens OX=9606 GN=CDIPT PE=1 SV=1	0	3.443	10	2	2	2	1	213	23.5	8.03	4.4	2
FALSE	High	Master Protein	Q9H0D6	5'-3' exoribonuclease 2 OS=Homo sapiens OX=9606 GN=XRN2 PE=1 SV=1	0	3.406	2	2	2	2	1	950	108.5	7.47	1.6	2
FALSE	High	Master Protein	Q14517	Protocadherin Fat 1 OS=Homo sapiens OX=9606 GN=FAT1 PE=1 SV=2	0.003	3.37	0	1	2	1	1	4588	506	5	2.63	1
FALSE	High	Master Protein	Q8WWY3	U4/U6 small nuclear ribonucleoprotein Prp31 OS=Homo sapiens OX=9606 GN=PRPF31 PE=1 SV=2	0.003	3.323	3	1	1	1	1	499	55.4	5.78	2.51	1
FALSE	High	Master Protein	Q9NPG3	Ubinuclein-1 OS=Homo sapiens OX=9606 GN=UBN1 PE=1 SV=2	0.003	3.291	1	1	1	1	1	1134	121.4	9.33	2.85	1
FALSE	High	Master Protein	Q9HCK1	DBF4-type zinc finger-containing protein 2 OS=Homo sapiens OX=9606 GN=ZDBF2 PE=1 SV=3	0.003	3.249	1	2	2	2	1	2354	265.5	6.16	2.69	2
FALSE	High	Master Protein	Q14739	Delta(14)-sterol reductase LBR OS=Homo sapiens OX=9606 GN=LBR PE=1 SV=2	0.003	3.238	3	1	1	1	1	615	70.7	9.36	3.39	1
FALSE	High	Master Protein	P62995	Transformer-2 protein homolog beta OS=Homo sapiens OX=9606 GN=TRA2B PE=1 SV=1	0.003	3.219	6	1	1	1	1	288	33.6	11.25	1.9	1
FALSE	High	Master Protein	Q7Z6Z7	E3 ubiquitin-protein ligase HUWE1 OS=Homo sapiens OX=9606 GN=HUWE1 PE=1 SV=3	0.002	3.164	0	1	1	1	1	4374	481.6	5.22	2.73	1
FALSE	High	Master Protein	Q9NX58	Cell growth-regulating nucleolar protein OS=Homo sapiens OX=9606 GN=LYAR PE=1 SV=2	0.002	3.094	4	1	1	1	1	379	43.6	9.54	3.31	1
FALSE	High	Master Protein	P04075	Fructose-bisphosphate aldolase A OS=Homo sapiens OX=9606 GN=ALDOA PE=1 SV=2	0.002	3.087	6	2	2	2	1	364	39.4	8.09	0	2
FALSE	High	Master Protein	P05067	Amyloid-beta precursor protein OS=Homo sapiens OX=9606 GN=APP PE=1 SV=3	0.002	3.042	2	1	1	1	1	770	86.9	4.82	2.3	1
FALSE	High	Master Protein	Q8IYB3	Serine/arginine repetitive matrix protein 1 OS=Homo sapiens OX=9606 GN=SRRM1 PE=1 SV=2	0.002	3.036	3	1	1	1	1	904	102.3	11.84	0	1
FALSE	High	Master Protein	O60884	DnaJ homolog subfamily A member 2 OS=Homo sapiens OX=9606 GN=DNAJA2 PE=1 SV=1	0.002	3.025	4	1	1	1	1	412	45.7	6.48	2.03	1
FALSE	High	Master Protein	Q9NQ92	Coordinator of PRMT5 and differentiation stimulator OS=Homo sapiens OX=9606 GN=COPRS PE=1 SV=3	0.002	2.993	7	1	1	1	1	184	20.1	4.18	2.35	1
FALSE	High	Master Protein	O00165	HCLS1-associated protein X-1 OS=Homo sapiens OX=9606 GN=HAX1 PE=1 SV=2	0.002	2.941	4	1	3	1	1	279	31.6	4.92	1.71	1
FALSE	High	Master Protein	Q13472	DNA topoisomerase 3-alpha OS=Homo sapiens OX=9606 GN=TOP3A PE=1 SV=1	0.002	2.858	1	1	1	1	1	1001	112.3	8.34	2.19	1
FALSE	High	Master Protein	Q8WWW0	Ras association domain-containing protein 5 OS=Homo sapiens OX=9606 GN=RASSF5 PE=1 SV=1	0.005	2.769	3	1	1	1	1	418	47.1	9.14	0	1
FALSE	High	Master Protein	P03243	E1B 55 kDa protein OS=Human adenovirus C serotype 5 OX=28285 PE=1 SV=1	0.005	2.749	2	1	1	1	1	496	55	7.3	2.04	1
FALSE	High	Master Protein	Q9P270	SLAIN motif-containing protein 2 OS=Homo sapiens OX=9606 GN=SLAIN2 PE=1 SV=2	0.005	2.693	5	2	2	2	1	581	62.5	9.45	0	2
FALSE	High	Master Protein	P61964	WD repeat-containing protein 5 OS=Homo sapiens OX=9606 GN=WDR5 PE=1 SV=1	0.005	2.646	3	1	1	1	1	334	36.6	8.27	0	1
FALSE	High	Master Protein	O60573	Eukaryotic translation initiation factor 4E type 2 OS=Homo sapiens OX=9606 GN=EIF4E2 PE=1 SV=1	0.005	2.627	4	1	1	1	1	245	28.3	8.88	0	1
FALSE	High	Master Protein	Q9NX95	Syntabulin OS=Homo sapiens OX=9606 GN=SYBU PE=1 SV=2	0.005	2.61	2	1	1	1	1	663	72.3	6.25	0	1
FALSE	High	Master Protein	Q9BQG0	Myb-binding protein 1A OS=Homo sapiens OX=9606 GN=MYBBP1A PE=1 SV=2	0.005	2.605	1	1	1	1	1	1328	148.8	9.28	0	1
FALSE	High	Master Protein	P0DOX5	Immunoglobulin gamma-1 heavy chain OS=Homo sapiens OX=9606 PE=1 SV=2	0.005	2.598	3	1	1	1	1	449	49.3	8.72	2.58	1
FALSE	High	Master Protein	P50990	T-complex protein 1 subunit theta OS=Homo sapiens OX=9606 GN=CCT8 PE=1 SV=4	0.005	2.545	2	1	2	1	1	548	59.6	5.6	1.89	1
FALSE	High	Master Protein	P46379	Large proline-rich protein BAG6 OS=Homo sapiens OX=9606 GN=BAG6 PE=1 SV=2	0.005	2.49	1	1	1	1	1	1132	119.3	5.6	2.64	1
FALSE	High	Master Protein	P14866	Heterogeneous nuclear ribonucleoprotein L OS=Homo sapiens OX=9606 GN=HNRNPL PE=1 SV=2	0.005	2.44	4	1	1	1	1	589	64.1	8.22	0	1
FALSE	High	Master Protein	Q96A08	Histone H2B type 1-A OS=Homo sapiens OX=9606 GN=HIST1H2BA PE=1 SV=3	0.005	2.428	7	1	2	1	1	127	14.2	10.32	1.92	1
FALSE	High	Master Protein	Q92804	TATA-binding protein-associated factor 2N OS=Homo sapiens OX=9606 GN=TAF15 PE=1 SV=1	0.004	2.402	3	1	1	1	1	592	61.8	8.02	0	1
FALSE	High	Master Protein	Q56A73	Spindlin-4 OS=Homo sapiens OX=9606 GN=SPIN4 PE=1 SV=1	0.004	2.393	6	1	1	1	1	249	28.6	7.66	2.92	1
FALSE	High	Master Protein	P62910	60S ribosomal protein L32 OS=Homo sapiens OX=9606 GN=RPL32 PE=1 SV=2	0.004	2.34	19	2	3	2	1	135	15.9	11.33	0	2
FALSE	High	Master Protein	P61619	Protein transport protein Sec61 subunit alpha isoform 1 OS=Homo sapiens OX=9606 GN=SEC61A1 PE=1 SV=2	0.004	2.322	2	1	1	1	1	476	52.2	8.06	0	1
FALSE	High	Master Protein	P98179	RNA-binding protein 3 OS=Homo sapiens OX=9606 GN=RBM3 PE=1 SV=1	0.004	2.291	11	1	1	1	1	157	17.2	8.91	0	1
FALSE	High	Master Protein	P22234	Multifunctional protein ADE2 OS=Homo sapiens OX=9606 GN=PAICS PE=1 SV=3	0.004	2.263	3	1	1	1	1	425	47	7.23	2.33	1
FALSE	High	Master Protein	P49411	Elongation factor Tu, mitochondrial OS=Homo sapiens OX=9606 GN=TUFM PE=1 SV=2	0.004	2.255	4	1	1	1	1	452	49.5	7.61	0	1
FALSE	High	Master Protein	Q14103	Heterogeneous nuclear ribonucleoprotein D0 OS=Homo sapiens OX=9606 GN=HNRNPD PE=1 SV=1	0.004	2.235	4	1	1	1	1	355	38.4	7.81	1.9	1
FALSE	High	Master Protein	P61626	Lysozyme C OS=Homo sapiens OX=9606 GN=LYZ PE=1 SV=1	0.004	2.23	10	2	2	2	1	148	16.5	9.16	0	2
FALSE	High	Master Protein	P53007	Tricarboxylate transport protein, mitochondrial OS=Homo sapiens OX=9606 GN=SLC25A1 PE=1 SV=2	0.004	2.199	4	1	1	1	1	311	34	9.89	2	1
FALSE	High	Master Protein	O94915	Protein furry homolog-like OS=Homo sapiens OX=9606 GN=FRYL PE=1 SV=2	0.004	2.168	0	1	1	1	1	3013	339.4	5.58	2.19	1
FALSE	High	Master Protein	O75340	Programmed cell death protein 6 OS=Homo sapiens OX=9606 GN=PDCD6 PE=1 SV=1	0.004	2.152	6	1	1	1	1	191	21.9	5.4	0	1
FALSE	High	Master Protein	P18077	60S ribosomal protein L35a OS=Homo sapiens OX=9606 GN=RPL35A PE=1 SV=2	0.004	2.148	7	1	1	1	1	110	12.5	11.06	0	1
FALSE	High	Master Protein	P07910	Heterogeneous nuclear ribonucleoproteins C1/C2 OS=Homo sapiens OX=9606 GN=HNRNPC PE=1 SV=4	0.004	2.092	4	1	1	1	1	306	33.7	5.08	0	1
FALSE	High	Master Protein	Q14974	Importin subunit beta-1 OS=Homo sapiens OX=9606 GN=KPNB1 PE=1 SV=2	0.004	2.023	1	1	2	1	1	876	97.1	4.78	0	1
FALSE	High	Master Protein	P39023	60S ribosomal protein L3 OS=Homo sapiens OX=9606 GN=RPL3 PE=1 SV=2	0.004	2.021	3	1	1	1	1	403	46.1	10.18	0	1
FALSE	High	Master Protein	Q00587	Cdc42 effector protein 1 OS=Homo sapiens OX=9606 GN=CDC42EP1 PE=1 SV=1	0.004	2.008	5	1	1	1	1	391	40.3	7.15	0	1
FALSE	High	Master Protein	O43795	Unconventional myosin-Ib OS=Homo sapiens OX=9606 GN=MYO1B PE=1 SV=3	0.004	1.954	2	1	1	1	1	1136	131.9	9.38	0	1
FALSE	High	Master Protein	Q13585	Melatonin-related receptor OS=Homo sapiens OX=9606 GN=GPR50 PE=1 SV=3	0.008	1.92	3	1	1	1	1	617	67.3	7.72	0	1
FALSE	High	Master Protein	P62318	Small nuclear ribonucleoprotein Sm D3 OS=Homo sapiens OX=9606 GN=SNRPD3 PE=1 SV=1	0.008	1.904	7	1	1	1	1	126	13.9	10.32	2.07	1
FALSE	High	Master Protein	P62258	14-3-3 protein epsilon OS=Homo sapiens OX=9606 GN=YWHAE PE=1 SV=1	0.008	1.891	3	1	1	1	1	255	29.2	4.74	1.88	1
FALSE	High	Master Protein	P62861	40S ribosomal protein S30 OS=Homo sapiens OX=9606 GN=FAU PE=1 SV=1	0.008	1.882	17	1	1	1	1	59	6.6	12.15	2.18	1
FALSE	High	Master Protein	Q12840	Kinesin heavy chain isoform 5A OS=Homo sapiens OX=9606 GN=KIF5A PE=1 SV=2	0.008	1.766	1	1	1	1	1	1032	117.3	5.9	0	1
FALSE	High	Master Protein	Q92574	Hamartin OS=Homo sapiens OX=9606 GN=TSC1 PE=1 SV=2	0.008	1.744	2	1	1	1	1	1164	129.7	6.47	0	1
FALSE	High	Master Protein	P62633	Cellular nucleic acid-binding protein OS=Homo sapiens OX=9606 GN=CNBP PE=1 SV=1	0.008	1.737	8	1	1	1	1	177	19.5	7.71	0	1
FALSE	High	Master Protein	P51784	Ubiquitin carboxyl-terminal hydrolase 11 OS=Homo sapiens OX=9606 GN=USP11 PE=1 SV=3	0.008	1.714	2	1	1	1	1	963	109.7	5.45	0	1
FALSE	High	Master Protein	Q9BV38	WD repeat-containing protein 18 OS=Homo sapiens OX=9606 GN=WDR18 PE=1 SV=2	0.008	1.685	2	1	1	1	1	432	47.4	6.7	2.47	1
FALSE	High	Master Protein	P04085	Platelet-derived growth factor subunit A OS=Homo sapiens OX=9606 GN=PDGFA PE=1 SV=1	0.01	1.628	5	1	1	1	1	211	24	9.39	0	1
FALSE	High	Master Protein	P62841	40S ribosomal protein S15 OS=Homo sapiens OX=9606 GN=RPS15 PE=1 SV=2	0.01	1.574	8	1	1	1	1	145	17	10.39	0	1
FALSE	High	Master Protein	O95816	BAG family molecular chaperone regulator 2 OS=Homo sapiens OX=9606 GN=BAG2 PE=1 SV=1	0.01	1.56	10	1	1	1	1	211	23.8	6.7	0	1
FALSE	High	Master Protein	P45973	Chromobox protein homolog 5 OS=Homo sapiens OX=9606 GN=CBX5 PE=1 SV=1	0.01	1.542	4	1	1	1	1	191	22.2	5.86	0	1
FALSE	High	Master Protein	Q8IX12	Cell division cycle and apoptosis regulator protein 1 OS=Homo sapiens OX=9606 GN=CCAR1 PE=1 SV=2	0.01	1.522	1	1	1	1	1	1150	132.7	5.76	0	1
FALSE	Medium	Master Protein	Q9UBP0	Spastin OS=Homo sapiens OX=9606 GN=SPAST PE=1 SV=1	0.012	1.52	1	1	1	1	1	616	67.2	9.64	0	1
FALSE	Medium	Master Protein	Q9NNW5	WD repeat-containing protein 6 OS=Homo sapiens OX=9606 GN=WDR6 PE=1 SV=1	0.012	1.514	1	1	1	1	1	1121	121.6	6.87	0	1
FALSE	Medium	Master Protein	P84103	Serine/arginine-rich splicing factor 3 OS=Homo sapiens OX=9606 GN=SRSF3 PE=1 SV=1	0.012	1.501	5	1	1	1	1	164	19.3	11.65	1.99	1
FALSE	Medium	Master Protein	Q9NVP1	ATP-dependent RNA helicase DDX18 OS=Homo sapiens OX=9606 GN=DDX18 PE=1 SV=2	0.012	1.499	2	1	1	1	1	670	75.4	9.5	0	1
FALSE	Medium	Master Protein	P25705	ATP synthase subunit alpha, mitochondrial OS=Homo sapiens OX=9606 GN=ATP5F1A PE=1 SV=1	0.014	1.474	2	1	1	1	1	553	59.7	9.13	1.92	1
FALSE	Medium	Master Protein	P23381	Tryptophan--tRNA ligase, cytoplasmic OS=Homo sapiens OX=9606 GN=WARS PE=1 SV=2	0.013	1.452	4	1	1	1	1	471	53.1	6.23	2.48	1
FALSE	Medium	Master Protein	P53999	Activated RNA polymerase II transcriptional coactivator p15 OS=Homo sapiens OX=9606 GN=SUB1 PE=1 SV=3	0.013	1.452	5	1	1	1	1	127	14.4	9.6	0	1
FALSE	Medium	Master Protein	P62847	40S ribosomal protein S24 OS=Homo sapiens OX=9606 GN=RPS24 PE=1 SV=1	0.015	1.397	8	1	1	1	1	133	15.4	10.78	0	1
FALSE	Medium	Master Protein	O75461	Transcription factor E2F6 OS=Homo sapiens OX=9606 GN=E2F6 PE=1 SV=1	0.015	1.377	5	1	1	1	1	281	31.8	5.5	2.03	1
FALSE	Medium	Master Protein	O43592	Exportin-T OS=Homo sapiens OX=9606 GN=XPOT PE=1 SV=2	0.015	1.374	1	1	1	1	1	962	109.9	5.39	0	1
FALSE	Medium	Master Protein	Q15072	Zinc finger protein OZF OS=Homo sapiens OX=9606 GN=ZNF146 PE=1 SV=2	0.019	1.347	4	1	1	1	1	292	33.3	8.88	0	1
FALSE	Medium	Master Protein	P02585	Troponin C, skeletal muscle OS=Homo sapiens OX=9606 GN=TNNC2 PE=1 SV=2	0.023	1.309	4	1	1	1	1	160	18.1	4.2	0	1
FALSE	Medium	Master Protein	O43852	Calumenin OS=Homo sapiens OX=9606 GN=CALU PE=1 SV=2	0.026	1.296	10	1	1	1	1	315	37.1	4.64	0	1
FALSE	Medium	Master Protein	P06733	Alpha-enolase OS=Homo sapiens OX=9606 GN=ENO1 PE=1 SV=2	0.036	1.277	1	1	1	1	1	434	47.1	7.39	0	1
FALSE	Medium	Master Protein	P21796	Voltage-dependent anion-selective channel protein 1 OS=Homo sapiens OX=9606 GN=VDAC1 PE=1 SV=2	0.036	1.276	4	1	1	1	1	283	30.8	8.54	0	1
FALSE	Medium	Master Protein	Q5T749	Keratinocyte proline-rich protein OS=Homo sapiens OX=9606 GN=KPRP PE=1 SV=1	0.035	1.274	2	1	1	1	1	579	64.1	8.27	0	1
FALSE	Medium	Master Protein	Q8N954	G patch domain-containing protein 11 OS=Homo sapiens OX=9606 GN=GPATCH11 PE=1 SV=4	0.037	1.258	4	1	1	1	1	285	33.3	5.86	0	1
FALSE	Medium	Master Protein	P14923	Junction plakoglobin OS=Homo sapiens OX=9606 GN=JUP PE=1 SV=3	0.037	1.242	1	1	1	1	1	745	81.7	6.14	0	1
FALSE	Medium	Master Protein	P39656	Dolichyl-diphosphooligosaccharide--protein glycosyltransferase 48 kDa subunit OS=Homo sapiens OX=9606 GN=DDOST PE=1 SV=4	0.037	1.231	2	1	1	1	1	456	50.8	6.55	0	1
FALSE	Medium	Master Protein	Q6N021	Methylcytosine dioxygenase TET2 OS=Homo sapiens OX=9606 GN=TET2 PE=1 SV=3	0.042	1.192	0	1	1	1	1	2002	223.7	7.99	0	1
FALSE	Medium	Master Protein	Q9NR99	Matrix-remodeling-associated protein 5 OS=Homo sapiens OX=9606 GN=MXRA5 PE=1 SV=3	0.045	1.176	0	1	1	1	1	2828	312	8.32	2.32	1
FALSE	Medium	Master Protein	P15924	Desmoplakin OS=Homo sapiens OX=9606 GN=DSP PE=1 SV=3	0.047	1.158	0	1	1	1	1	2871	331.6	6.81	0	1
FALSE	Medium	Master Protein	P49368	T-complex protein 1 subunit gamma OS=Homo sapiens OX=9606 GN=CCT3 PE=1 SV=4	0.049	1.147	3	1	1	1	1	545	60.5	6.49	0	1
FALSE	Medium	Master Protein	P23458	Tyrosine-protein kinase JAK1 OS=Homo sapiens OX=9606 GN=JAK1 PE=1 SV=2	0.049	1.137	2	1	1	1	1	1154	133.2	7.55	0	1
FALSE	Medium	Master Protein	Q3KP31	Zinc finger protein 791 OS=Homo sapiens OX=9606 GN=ZNF791 PE=2 SV=1	0.049	1.116	3	1	1	1	1	576	66.8	9.22	0	1
FALSE	Low	Master Protein	Q9H936	Mitochondrial glutamate carrier 1 OS=Homo sapiens OX=9606 GN=SLC25A22 PE=1 SV=1	0.052	1.103	2	1	1	1	1	323	34.4	9.29	0	1
FALSE	Low	Master Protein	P17763	Genome polyprotein OS=Dengue virus type 1 (strain Nauru/West Pac/1974) OX=11059 PE=1 SV=2	0.051	1.098	1	1	1	1	1	3392	378.5	8.43	0	1
FALSE	Low	Master Protein	Q96G03	Phosphoglucomutase-2 OS=Homo sapiens OX=9606 GN=PGM2 PE=1 SV=4	0.051	1.08	1	1	2	1	1	612	68.2	6.73	0	1
FALSE	Low	Master Protein	P41252	Isoleucine--tRNA ligase, cytoplasmic OS=Homo sapiens OX=9606 GN=IARS PE=1 SV=2	0.052	1.071	2	1	1	1	1	1262	144.4	6.15	0	1
FALSE	Low	Master Protein	O43390	Heterogeneous nuclear ribonucleoprotein R OS=Homo sapiens OX=9606 GN=HNRNPR PE=1 SV=1	0.052	1.07	2	1	1	1	1	633	70.9	8.13	0	1
FALSE	Low	Master Protein	Q5C9Z4	Nucleolar MIF4G domain-containing protein 1 OS=Homo sapiens OX=9606 GN=NOM1 PE=1 SV=1	0.054	1.062	1	1	1	1	1	860	96.2	8.1	0	1
FALSE	Low	Master Protein	Q6P4A7	Sideroflexin-4 OS=Homo sapiens OX=9606 GN=SFXN4 PE=1 SV=1	0.054	1.025	2	1	1	1	1	337	38	9.19	0	1
FALSE	Low	Master Protein	O14776	Transcription elongation regulator 1 OS=Homo sapiens OX=9606 GN=TCERG1 PE=1 SV=2	0.053	1.007	1	1	1	1	1	1098	123.8	8.65	0	1
FALSE	Low	Master Protein	Q9H2U9	Disintegrin and metalloproteinase domain-containing protein 7 OS=Homo sapiens OX=9606 GN=ADAM7 PE=1 SV=3	0.056	0.974	1	1	1	1	1	754	85.6	6.52	0	1
FALSE	Low	Master Protein	P05455	Lupus La protein OS=Homo sapiens OX=9606 GN=SSB PE=1 SV=2	0.058	0.971	1	1	1	1	1	408	46.8	7.12	0	1
FALSE	Low	Master Protein	Q02413	Desmoglein-1 OS=Homo sapiens OX=9606 GN=DSG1 PE=1 SV=2	0.059	0.963	1	1	1	1	1	1049	113.7	5.03	0	1
FALSE	Low	Master Protein	O14967	Calmegin OS=Homo sapiens OX=9606 GN=CLGN PE=1 SV=1	0.061	0.948	1	1	2	1	1	610	70	4.69	0	1
FALSE	Low	Master Protein	Q5XKP0	MICOS complex subunit MIC13 OS=Homo sapiens OX=9606 GN=MICOS13 PE=1 SV=1	0.061	0.945	5	1	1	1	1	118	13.1	9.42	0	1
FALSE	Low	Master Protein	P35269	General transcription factor IIF subunit 1 OS=Homo sapiens OX=9606 GN=GTF2F1 PE=1 SV=2	0.061	0.942	2	1	1	1	1	517	58.2	7.49	0	1
FALSE	Low	Master Protein	Q6P2Q9	Pre-mRNA-processing-splicing factor 8 OS=Homo sapiens OX=9606 GN=PRPF8 PE=1 SV=2	0.062	0.932	0	1	1	1	1	2335	273.4	8.84	1.68	1
FALSE	Low	Master Protein	Q96IU4	Protein ABHD14B OS=Homo sapiens OX=9606 GN=ABHD14B PE=1 SV=1	0.062	0.927	5	1	1	1	1	210	22.3	6.4	0	1
FALSE	Low	Master Protein	F5HEU7	Inner tegument protein OS=Human herpesvirus 8 type P (isolate GK18) OX=868565 GN=ORF63 PE=3 SV=1	0.062	0.925	1	1	1	1	1	928	103.8	6.87	0	1
FALSE	Low	Master Protein	Q15293	Reticulocalbin-1 OS=Homo sapiens OX=9606 GN=RCN1 PE=1 SV=1	0.063	0.895	2	1	1	1	1	331	38.9	5	0	1
FALSE	Low	Master Protein	P42356	Phosphatidylinositol 4-kinase alpha OS=Homo sapiens OX=9606 GN=PI4KA PE=1 SV=4	0.066	0.871	0	1	1	1	1	2102	236.7	7.06	0	1
FALSE	Low	Master Protein	P46779	60S ribosomal protein L28 OS=Homo sapiens OX=9606 GN=RPL28 PE=1 SV=3	0.068	0.845	5	1	1	1	1	137	15.7	12.02	0	1

## Sheet: ASF1b-IP2
Protein hits	--------------------------------------------------------
prot_hit_num	prot_acc	prot_desc	prot_score	prot_mass	prot_matches	prot_matches_sig	prot_sequences	prot_sequences_sig	prot_cover
1	NASP_HUMAN	Nuclear autoantigenic sperm protein OS=Homo sapiens GN=NASP PE=1 SV=2	24394	85471	621	619	39	38	63.8
2	ASF1B_HUMAN	Histone chaperone ASF1B OS=Homo sapiens GN=ASF1B PE=1 SV=1	19908	22761	648	641	12	12	97
3	IPO4_HUMAN	Importin-4 OS=Homo sapiens GN=IPO4 PE=1 SV=2	16276	120179	422	415	57	57	67.7
4	TLK2_HUMAN	Serine/threonine-protein kinase tousled-like 2 OS=Homo sapiens GN=TLK2 PE=1 SV=2	8246	88405	283	270	41	41	59.2
5	CDAN1_HUMAN	Codanin-1 OS=Homo sapiens GN=CDAN1 PE=1 SV=3	7754	135635	220	218	58	58	55.7
6	RIF1_HUMAN	Telomere-associated protein RIF1 OS=Homo sapiens GN=RIF1 PE=1 SV=2	7652	276461	214	214	92	92	48.8
7	HSP71_HUMAN	Heat shock 70 kDa protein 1A/1B OS=Homo sapiens GN=HSPA1A PE=1 SV=5	4072	70294	120	117	37	36	58.8
8	TLK1_HUMAN	Serine/threonine-protein kinase tousled-like 1 OS=Homo sapiens GN=TLK1 PE=1 SV=2	3545	87216	138	131	35	34	59.5
9	RBBP4_HUMAN	Histone-binding protein RBBP4 OS=Homo sapiens GN=RBBP4 PE=1 SV=3	3065	47911	135	132	20	20	76.7
10	MCM2_HUMAN	DNA replication licensing factor MCM2 OS=Homo sapiens GN=MCM2 PE=1 SV=4	2926	102516	95	93	34	34	50.1
11	ANM5_HUMAN	Protein arginine N-methyltransferase 5 OS=Homo sapiens GN=PRMT5 PE=1 SV=4	2924	73322	121	114	28	28	57.6
12	CO041_HUMAN	Uncharacterized protein C15orf41 OS=Homo sapiens GN=C15orf41 PE=1 SV=2	2898	32757	98	95	17	17	84.7
13	MCM4_HUMAN	DNA replication licensing factor MCM4 OS=Homo sapiens GN=MCM4 PE=1 SV=5	2710	97068	78	76	35	35	52.6
14	H33_HUMAN	Histone H3.3 OS=Homo sapiens GN=H3F3A PE=1 SV=2	2538	15376	82	80	7	7	55.1
15	H4_HUMAN	Histone H4 OS=Homo sapiens GN=HIST1H4A PE=1 SV=2	2491	11360	69	68	13	13	61.2
16	MCM6_HUMAN	DNA replication licensing factor MCM6 OS=Homo sapiens GN=MCM6 PE=1 SV=1	1883	93801	69	64	31	31	46.4
17	MEP50_HUMAN	Methylosome protein 50 OS=Homo sapiens GN=WDR77 PE=1 SV=1	1765	37442	55	54	14	14	64
18	K2C1_HUMAN	Keratin, type II cytoskeletal 1 OS=Homo sapiens GN=KRT1 PE=1 SV=6	1729	66170	44	44	21	21	32.1
19	MCM7_HUMAN	DNA replication licensing factor MCM7 OS=Homo sapiens GN=MCM7 PE=1 SV=4	1682	81884	59	56	26	26	46.7
20	HIRA_HUMAN	Protein HIRA OS=Homo sapiens GN=HIRA PE=1 SV=2	1652	113246	57	57	30	30	45.2
21	TBB5_HUMAN	Tubulin beta chain OS=Homo sapiens GN=TUBB PE=1 SV=2	1631	50095	45	44	21	21	66.9
22	STK38_HUMAN	Serine/threonine-protein kinase 38 OS=Homo sapiens GN=STK38 PE=1 SV=1	1555	54498	68	56	23	22	56.8
23	TBB2C_HUMAN	Tubulin beta-2C chain OS=Homo sapiens GN=TUBB2C PE=1 SV=1	1521	50255	44	43	21	21	66.7
24	TBA1B_HUMAN	Tubulin alpha-1B chain OS=Homo sapiens GN=TUBA1B PE=1 SV=1	1494	50804	50	49	17	17	55.9
25	CABIN_HUMAN	Calcineurin-binding protein cabin-1 OS=Homo sapiens GN=CABIN1 PE=1 SV=1	1387	248706	54	53	31	31	24
26	TBB4_HUMAN	Tubulin beta-4 chain OS=Homo sapiens GN=TUBB4 PE=1 SV=2	1384	50010	40	39	17	17	59.5
27	TBA1C_HUMAN	Tubulin alpha-1C chain OS=Homo sapiens GN=TUBA1C PE=1 SV=1	1325	50548	45	44	15	15	47
28	K1C10_HUMAN	Keratin, type I cytoskeletal 10 OS=Homo sapiens GN=KRT10 PE=1 SV=6	1324	59020	35	35	19	19	42.5
29	UBN2_HUMAN	Ubinuclein-2 OS=Homo sapiens GN=UBN2 PE=1 SV=2	1320	146625	49	48	24	23	27.8
30	HS71L_HUMAN	Heat shock 70 kDa protein 1-like OS=Homo sapiens GN=HSPA1L PE=1 SV=2	1306	70730	27	27	11	11	24.5
31	DYL1_HUMAN	Dynein light chain 1, cytoplasmic OS=Homo sapiens GN=DYNLL1 PE=1 SV=1	1153	10530	32	32	8	8	85.4
32	K22E_HUMAN	Keratin, type II cytoskeletal 2 epidermal OS=Homo sapiens GN=KRT2 PE=1 SV=2	1122	65678	29	29	19	19	41.2
33	H32_HUMAN	Histone H3.2 OS=Homo sapiens GN=HIST2H3A PE=1 SV=3	1103	15436	35	33	6	6	47.8
34	HSP7C_HUMAN	Heat shock cognate 71 kDa protein OS=Homo sapiens GN=HSPA8 PE=1 SV=1	1040	71082	38	38	21	21	37.9
35	RBBP7_HUMAN	Histone-binding protein RBBP7 OS=Homo sapiens GN=RBBP7 PE=1 SV=1	999	48132	45	45	17	17	68.2
36	RBM10_HUMAN	RNA-binding protein 10 OS=Homo sapiens GN=RBM10 PE=1 SV=3	769	103811	26	24	17	17	27.1
37	PAN3_HUMAN	PAB-dependent poly(A)-specific ribonuclease subunit 3 OS=Homo sapiens GN=PAN3 PE=1 SV=2	734	82699	26	26	14	14	36
38	RN219_HUMAN	RING finger protein 219 OS=Homo sapiens GN=RNF219 PE=1 SV=1	713	82377	22	22	10	10	20.8
39	CLAP2_HUMAN	CLIP-associating protein 2 OS=Homo sapiens GN=CLASP2 PE=1 SV=2	625	141844	16	16	12	12	14.3
40	PAN2_HUMAN	PAB-dependent poly(A)-specific ribonuclease subunit 2 OS=Homo sapiens GN=PAN2 PE=1 SV=2	580	136764	19	19	15	15	19
41	GRP78_HUMAN	78 kDa glucose-regulated protein OS=Homo sapiens GN=HSPA5 PE=1 SV=2	572	72402	19	18	11	10	20.9
42	H31_HUMAN	Histone H3.1 OS=Homo sapiens GN=HIST1H3A PE=1 SV=2	542	15509	21	19	6	6	47.8
43	DYL2_HUMAN	Dynein light chain 2, cytoplasmic OS=Homo sapiens GN=DYNLL2 PE=1 SV=1	505	10457	17	17	8	8	60.7
44	K1C9_HUMAN	Keratin, type I cytoskeletal 9 OS=Homo sapiens GN=KRT9 PE=1 SV=3	498	62255	20	18	11	10	28.9
45	CAF1B_HUMAN	Chromatin assembly factor 1 subunit B OS=Homo sapiens GN=CHAF1B PE=1 SV=1	472	61910	17	17	11	11	36.7
46	UBN1_HUMAN	Ubinuclein-1 OS=Homo sapiens GN=UBN1 PE=1 SV=2	435	122016	20	20	13	13	19
47	CMBL_HUMAN	Carboxymethylenebutenolidase homolog OS=Homo sapiens GN=CMBL PE=1 SV=1	431	28372	18	16	7	6	36.7
48	IKBL2_HUMAN	NF-kappa-B inhibitor-like protein 2 OS=Homo sapiens GN=NFKBIL2 PE=1 SV=2	415	153001	12	12	6	6	7.8
49	ASF1A_HUMAN	Histone chaperone ASF1A OS=Homo sapiens GN=ASF1A PE=1 SV=1	394	23125	18	16	6	6	48
50	NS1BP_HUMAN	Influenza virus NS1A-binding protein OS=Homo sapiens GN=IVNS1ABP PE=1 SV=3	393	72937	19	19	13	13	36.1
51	ST38L_HUMAN	Serine/threonine-protein kinase 38-like OS=Homo sapiens GN=STK38L PE=1 SV=3	375	54196	16	16	9	9	21.8
52	K2C6B_HUMAN	Keratin, type II cytoskeletal 6B OS=Homo sapiens GN=KRT6B PE=1 SV=5	328	60315	10	10	6	6	11
53	ICLN_HUMAN	Methylosome subunit pICln OS=Homo sapiens GN=CLNS1A PE=1 SV=1	291	26370	6	5	4	3	28.7
54	CAF1A_HUMAN	Chromatin assembly factor 1 subunit A OS=Homo sapiens GN=CHAF1A PE=1 SV=2	290	108057	11	10	6	6	11.4
55	NP1L1_HUMAN	Nucleosome assembly protein 1-like 1 OS=Homo sapiens GN=NAP1L1 PE=1 SV=1	282	45631	10	10	5	5	17.4
56	SMD1_HUMAN	Small nuclear ribonucleoprotein Sm D1 OS=Homo sapiens GN=SNRPD1 PE=1 SV=1	253	13273	6	6	3	3	37
57	MAP1B_HUMAN	Microtubule-associated protein 1B OS=Homo sapiens GN=MAP1B PE=1 SV=1	244	271651	12	11	8	8	4.6
58	EF1A1_HUMAN	Elongation factor 1-alpha 1 OS=Homo sapiens GN=EEF1A1 PE=1 SV=1	224	50451	10	10	7	7	22.7
59	MYCBP_HUMAN	C-Myc-binding protein OS=Homo sapiens GN=MYCBP PE=1 SV=3	218	11959	9	9	4	4	54.4
60	GRP75_HUMAN	Stress-70 protein, mitochondrial OS=Homo sapiens GN=HSPA9 PE=1 SV=2	205	73920	5	5	4	4	8.1
61	PRPS1_HUMAN	Ribose-phosphate pyrophosphokinase 1 OS=Homo sapiens GN=PRPS1 PE=1 SV=2	196	35325	4	4	1	1	5.3
62	HAT1_HUMAN	Histone acetyltransferase type B catalytic subunit OS=Homo sapiens GN=HAT1 PE=1 SV=1	193	49880	7	6	4	4	15.3
63	KV201_HUMAN	Ig kappa chain V-II region Cum OS=Homo sapiens PE=1 SV=1	191	12782	3	3	1	1	11.3
64	SPIN1_HUMAN	Spindlin-1 OS=Homo sapiens GN=SPIN1 PE=1 SV=3	190	29696	7	7	6	6	36.3
65	K1C16_HUMAN	Keratin, type I cytoskeletal 16 OS=Homo sapiens GN=KRT16 PE=1 SV=4	182	51578	6	6	6	6	13.1
66	AN32A_HUMAN	Acidic leucine-rich nuclear phosphoprotein 32 family member A OS=Homo sapiens GN=ANP32A PE=1 SV=1	145	28682	6	6	3	3	17.3
67	OTUD4_HUMAN	OTU domain-containing protein 4 OS=Homo sapiens GN=OTUD4 PE=1 SV=2	136	124823	6	6	4	4	5.6
68	ALBU_HUMAN	Serum albumin OS=Homo sapiens GN=ALB PE=1 SV=2	115	71317	2	2	1	1	2.5
69	RS5_HUMAN	40S ribosomal protein S5 OS=Homo sapiens GN=RPS5 PE=1 SV=4	114	23033	2	2	1	1	7.4
70	ADT2_HUMAN	ADP/ATP translocase 2 OS=Homo sapiens GN=SLC25A5 PE=1 SV=6	112	33102	5	5	4	4	15.4
71	PRDX1_HUMAN	Peroxiredoxin-1 OS=Homo sapiens GN=PRDX1 PE=1 SV=1	109	22324	7	6	5	4	35.7
72	SPTA2_HUMAN	Spectrin alpha chain, brain OS=Homo sapiens GN=SPTAN1 PE=1 SV=3	107	285163	5	4	3	2	2.3
73	NP1L4_HUMAN	Nucleosome assembly protein 1-like 4 OS=Homo sapiens GN=NAP1L4 PE=1 SV=1	104	42968	4	4	3	3	10.1
74	RS8_HUMAN	40S ribosomal protein S8 OS=Homo sapiens GN=RPS8 PE=1 SV=2	87	24475	3	3	3	3	17.3
75	PRDX4_HUMAN	Peroxiredoxin-4 OS=Homo sapiens GN=PRDX4 PE=1 SV=1	87	30749	3	3	2	2	13.7
76	PRDX6_HUMAN	Peroxiredoxin-6 OS=Homo sapiens GN=PRDX6 PE=1 SV=3	83	25133	1	1	1	1	9.4
77	IPO8_HUMAN	Importin-8 OS=Homo sapiens GN=IPO8 PE=1 SV=2	82	120945	4	4	2	2	4.1
78	UBIQ_HUMAN	Ubiquitin OS=Homo sapiens GN=RPS27A PE=1 SV=1	78	8560	2	2	1	1	11.8
79	RSSA_HUMAN	40S ribosomal protein SA OS=Homo sapiens GN=RPSA PE=1 SV=4	76	32947	1	1	1	1	5.8
80	RS4X_HUMAN	40S ribosomal protein S4, X isoform OS=Homo sapiens GN=RPS4X PE=1 SV=2	76	29807	1	1	1	1	6.5
81	MYBB_HUMAN	Myb-related protein B OS=Homo sapiens GN=MYBL2 PE=1 SV=1	74	79343	3	3	2	2	5.3
82	RS17_HUMAN	40S ribosomal protein S17 OS=Homo sapiens GN=RPS17 PE=1 SV=2	71	15597	2	2	2	2	23.7
83	HORN_HUMAN	Hornerin OS=Homo sapiens GN=HRNR PE=1 SV=2	71	283140	2	2	1	1	0.6
84	RS12_HUMAN	40S ribosomal protein S12 OS=Homo sapiens GN=RPS12 PE=1 SV=3	66	14905	1	1	1	1	11.4
85	XPP1_HUMAN	Xaa-Pro aminopeptidase 1 OS=Homo sapiens GN=XPNPEP1 PE=1 SV=3	66	70558	3	3	2	2	7.7
86	KPRB_HUMAN	Phosphoribosyl pyrophosphate synthase-associated protein 2 OS=Homo sapiens GN=PRPSAP2 PE=1 SV=1	66	41299	1	1	1	1	6
87	UN84B_HUMAN	Protein unc-84 homolog B OS=Homo sapiens GN=UNC84B PE=1 SV=3	65	80490	2	2	2	2	6.1
88	CF167_HUMAN	Uncharacterized protein C6orf167 OS=Homo sapiens GN=C6orf167 PE=1 SV=3	63	144110	1	1	1	1	1
89	TR150_HUMAN	Thyroid hormone receptor-associated protein 3 OS=Homo sapiens GN=THRAP3 PE=1 SV=2	63	108658	1	1	1	1	1.9
90	ACTA_HUMAN	Actin, aortic smooth muscle OS=Homo sapiens GN=ACTA2 PE=1 SV=1	62	42381	2	2	2	2	7.2
91	RS16_HUMAN	40S ribosomal protein S16 OS=Homo sapiens GN=RPS16 PE=1 SV=2	61	16549	2	2	1	1	6.8
92	RS13_HUMAN	40S ribosomal protein S13 OS=Homo sapiens GN=RPS13 PE=1 SV=2	56	17212	1	1	1	1	8.6
93	BCLF1_HUMAN	Bcl-2-associated transcription factor 1 OS=Homo sapiens GN=BCLAF1 PE=1 SV=2	52	106173	1	1	1	1	1.2
94	E2F7_HUMAN	Transcription factor E2F7 OS=Homo sapiens GN=E2F7 PE=1 SV=2	50	100240	1	1	1	1	1.8
95	GBLP_HUMAN	Guanine nucleotide-binding protein subunit beta-2-like 1 OS=Homo sapiens GN=GNB2L1 PE=1 SV=3	49	35511	1	1	1	1	3.8
96	SPTB2_HUMAN	Spectrin beta chain, brain 1 OS=Homo sapiens GN=SPTBN1 PE=1 SV=2	49	275237	1	1	1	1	0.5
97	MYST1_HUMAN	Probable histone acetyltransferase MYST1 OS=Homo sapiens GN=MYST1 PE=1 SV=2	49	52883	1	1	1	1	2.6
98	THIO_HUMAN	Thioredoxin OS=Homo sapiens GN=TXN PE=1 SV=3	47	12015	2	2	1	1	11.4
99	H90B2_HUMAN	Putative heat shock protein HSP 90-beta 2 OS=Homo sapiens GN=HSP90AB2P PE=1 SV=2	45	44492	1	1	1	1	3.1
100	IRS4_HUMAN	Insulin receptor substrate 4 OS=Homo sapiens GN=IRS4 PE=1 SV=1	42	134711	1	1	1	1	0.7
101	SMD2_HUMAN	Small nuclear ribonucleoprotein Sm D2 OS=Homo sapiens GN=SNRPD2 PE=1 SV=1	41	13632	1	1	1	1	24.6
102	HNRH1_HUMAN	Heterogeneous nuclear ribonucleoprotein H OS=Homo sapiens GN=HNRNPH1 PE=1 SV=4	36	49484	1	1	1	1	3.8
103	MTG8_HUMAN	Protein CBFA2T1 OS=Homo sapiens GN=RUNX1T1 PE=1 SV=2	34	68323	2	2	1	1	1.8
104	LTBP1_HUMAN	Latent-transforming growth factor beta-binding protein 1 OS=Homo sapiens GN=LTBP1 PE=1 SV=4	33	195112	1	1	1	1	1.3
105	SC31A_HUMAN	Protein transport protein Sec31A OS=Homo sapiens GN=SEC31A PE=1 SV=3	32	133900	1	1	1	1	0.6
106	TNR6B_HUMAN	Trinucleotide repeat-containing gene 6B protein OS=Homo sapiens GN=TNRC6B PE=1 SV=4	32	194739	1	1	1	1	1
107	RS18_HUMAN	40S ribosomal protein S18 OS=Homo sapiens GN=RPS18 PE=1 SV=3	31	17708	1	1	1	1	5.3
108	CO3_HUMAN	Complement C3 OS=Homo sapiens GN=C3 PE=1 SV=2	31	188569	1	1	1	1	0.5
109	SMCR7_HUMAN	Smith-Magenis syndrome chromosomal region candidate gene 7 protein OS=Homo sapiens GN=SMCR7 PE=1 SV=1	31	49694	2	2	1	1	2.6
110	RS25_HUMAN	40S ribosomal protein S25 OS=Homo sapiens GN=RPS25 PE=1 SV=1	31	13791	1	1	1	1	8
111	STXB3_HUMAN	Syntaxin-binding protein 3 OS=Homo sapiens GN=STXBP3 PE=1 SV=2	30	68633	2	1	1	1	2
112	SF3B1_HUMAN	Splicing factor 3B subunit 1 OS=Homo sapiens GN=SF3B1 PE=1 SV=3	28	146479	1	1	1	1	1.5
113	PEX6_HUMAN	Peroxisome assembly factor 2 OS=Homo sapiens GN=PEX6 PE=1 SV=2	27	105193	1	1	1	1	1.3
114	RIOK1_HUMAN	Serine/threonine-protein kinase RIO1 OS=Homo sapiens GN=RIOK1 PE=1 SV=2	27	65884	1	1	1	1	2.6
115	MAGE1_HUMAN	Melanoma-associated antigen E1 OS=Homo sapiens GN=MAGEE1 PE=2 SV=2	26	103646	1	1	1	1	1.1
116	MCM10_HUMAN	Protein MCM10 homolog OS=Homo sapiens GN=MCM10 PE=1 SV=2	26	99262	1	1	1	1	0.9
117	HUNK_HUMAN	Hormonally up-regulated neu tumor-associated kinase OS=Homo sapiens GN=HUNK PE=1 SV=1	25	80376	1	1	1	1	0.8
118	DGKA_HUMAN	Diacylglycerol kinase alpha OS=Homo sapiens GN=DGKA PE=1 SV=3	24	83945	1	1	1	1	1.2
119	DEN1A_HUMAN	DENN domain-containing protein 1A OS=Homo sapiens GN=DENND1A PE=1 SV=2	24	111135	1	1	1	1	1.2
120	ZN609_HUMAN	Zinc finger protein 609 OS=Homo sapiens GN=ZNF609 PE=1 SV=2	21	152352	1	1	1	1	0.6
121	PTAD1_HUMAN	Protein tyrosine phosphatase-like protein PTPLAD1 OS=Homo sapiens GN=PTPLAD1 PE=1 SV=2	20	43360	1	0	1	0	4.7
122	ACACA_HUMAN	Acetyl-CoA carboxylase 1 OS=Homo sapiens GN=ACACA PE=1 SV=2	20	267095	1	1	1	1	1.5
123	NET5_HUMAN	Netrin-5 OS=Homo sapiens GN=NTN5 PE=2 SV=2	20	55192	1	1	1	1	1.4
124	CASS4_HUMAN	Cas scaffolding protein family member 4 OS=Homo sapiens GN=CASS4 PE=1 SV=2	19	87888	1	0	1	0	1.7
