# Supplementary material for: RIF1-ASF1-mediated high-order chromatin structure safeguards genome integrity
Source: Nat Commun. 2022 Feb 17;13:957. doi: 10.1038/s41467-022-28588-y (PMC8854732; doi:10.1038/s41467-022-28588-y)
Supplement: Supplementary file 6 — Source data [file 41467_2022_28588_MOESM6_ESM.xlsx]

## Sheet: Fig. 1g
Time (min)	293T																																								RIF1∆
0	0	0	0	0	0	0	0	0	0	0	0	0	0	0	0	0	0	0	0	0	0	0	0	0	0	0	0	0	0	0	0	0	0	0	0	0	0	0			0	0	0	0	0	0	0	0	0
0.5	36.4985	19.1922	-47.354	51.0106	31.7097	-12.0482	56.0376	55.9339	50.0723	100.364	117.712	42.5258	188.213	26.3518	42.7878	74.1772	134.974	93.8634	108.485	-10.3535	87.3333	47.2429	39.1107	-39.9534	-9.70306	8.04306	-15.1354	7.8467	106.194	28.4691	70.2671	35.549	-8.08862	127.396	40.3424	110.804	89.66	-68.5309			75.7435	11.3797	115.568	4.34696	146.19	98.2825	30.1659	-61.2044	37.1673
1	48.7406	91.7688	-4.5529	78.8273	-8.91667	-75.2769	107.629	3.65366	47.7587	73.5126	44.7649	-14.7862	150.689	125.992	-18.4666	87.1347	127.05	70.0841	61.3945	54.7912	88.5098	8.3061	3.25704	23.7419	45.9136	45.8962	-11.542	51.7814	322.424	164.502	-1.46913	-6.10847	16.5115	129.06	123.746	83.3624	113.171	73.4452			66.6581	-0.73339	-24.4413	-18.1995	-14.3803	17.4766	34.0073	5.80475	10.6432
1.5	21.24	45.5237	25.6572	59.1432	31.4643	14.6356	53.2931	17.4799	41.0811	85.7679	94.4204	101.773	38.3546	86.8228	77.0922	57.3888	184.029	25.7151	123.135	77.2606	88.6584	2.4642	3.87994	23.703	17.0294	64.4784	64.2617	94.304	163.035	30.8824	43.0069	62.9129	-4.12909	54.0326	91.8709	24.9377	24.7976	61.3808			59.8651	52.055	46.084	23.243	31.2045	43.7794	-21.6188	21.0857	-2.95215
2	72.5315	43.2989	-12.5983	100.031	9.3616	37.4726	-11.9412	29.337	110.681	91.8822	70.2247	85.2702	36.1662	73.1444	50.9355	11.6993	152.414	82.778	96.3076	32.7228	13.828	25.5635	20.2535	38.6503	-5.67274	49.9307	5.55207	146.912	226.115	48.7371	-25.1755	79.2399	76.7679	104.646	571.669	63.71	0.063169	7.62258			74.0031	135.573	27.1382	-50.2078	6.21173	109.424	9.90978	57.4543	77.9683
2.5	117.438	57.14	-17.123	54.498	15.7558	20.9476	83.9806	65.1776	77.5658	104.272	83.8818	61.0907	99.2914	162.313	21.8871	65.4348	90.3738	108.061	94.0912	31.7349	13.0329	37.4311	50.9666	69.1133	36.2526	53.7529	146.112	79.5425	94.9089	103.832	53.5458	47.196	34.7964	147.37	494.092	57.9653	6.68971	-11.9322			77.3898	67.0251	31.0706	-41.8066	14.5765	33.947	43.4281	38.7917	100.643
3	64.1473	58.7065	43.8025	49.6987	55.6689	-47.1723	55.6155	45.3191	42.3013	101.319	93.8104	124.969	36.6741	31.7973	42.7286	89.2854	57.4639	99.2793	122.257	107.472	22.0868	32.8872	4.78113	74.5339	15.1929	49.932	23.3299	78.3266	230.134	35.9076	75.0731	-5.67254	93.5849	245.766	511.593	111.596	2.89621	51.2682			55.6048	39.1199	-5.52821	11.8289	12.3403	82.5502	-0.07432	14.21	71.3238
3.5	19.6944	52.918	16.6003	67.9733	16.1986	22.1183	129.842	60.4149	34.4264	121.17	40.2714	134.618	120.966	127.751	66.924	100.086	98.2365	87.0794	53.7326	7.07381	23.3189	11.5109	-2.83402	46.6646	-5.26223	18.6166	62.5912	133.557	99.4469	38.9869	53.3395	69.5826	15.8774	224.155	316.729	119.824	41.3281	-20.6627			102.289	31.2546	-6.28761	-44.0669	8.50676	3.59303	5.55969	2.89387	73.6355
4	11.0652	52.6679	29.0583	84.1224	45.8771	51.2146	44.025	91.2748	103.716	143.365	206.361	196.138	46.1292	128.199	131.339	35.0315	57.1568	58.905	91.6794	35.9231	34.3632	29.7698	41.764	55.3949	71.2364	34.6701	57.9137	38.7563	148.753	161.567	83.3626	115.332	62.29	268.966	393.323	186.545	29.19	52.4234			41.5311	21.825	51.4059	-28.6345	6.66917	12.4311	-12.5686	7.00653	62.5953
4.5	18.8421	23.1323	-2.30481	19.0138	56.2672	21.982	91.3352	67.7564	71.6514	117.488	164.045	84.0056	67.3387	144.162	72.4063	92.3917	68.9977	65.919	100.498	26.4	52.4578	35.5075	47.6992	93.5022	25.0259	55.252	30.4203	76.526	137.666	18.9062	107.225	95.8766	13.2934	242.766	375.857	122.095	89.9684	-18.5223			67.8231	47.8711	38.2774	-5.33185	-23.4204	10.3788	11.6218	20.0018	51.3877
5	-21.5046	1.39188	25.9679	111.078	124.782	-7.95368	93.2035	79.5777	78.6919	177.184	90.7763	36.7766	68.7855	79.6684	46.624	97.1224	134.207	47.4995	141.134	2.40748	47.8118	52.0534	70.1903	79.3127	23.8399	76.8536	87.2613	137.401	152.066	85.986	144.659	122.178	20.0177	459.515	311.247	326.214	44.2564	25.4129			55.6228	13.15	0.589256	-40.1607	16.4205	9.14647	11.8606	21.0237	46.3693
5.5	44.9066	23.6897	41.2888	97.2855	56.2238	63.2283	86.24	49.4504	73.2402	110.889	220.102	64.03	50.1556	110.023	40.7938	42.0314	216.638	95.8701	73.1375	45.8405	101.551	40.2251	40.66	58.0324	31.0602	51.1614	34.9501	116.296	103.22	83.0665	60.3546	42.6985	54.1065	202.625	565.238	214.65	1.38504	24.1397			57.1189	43.8015	28.3132	-21.1266	-20.9897	17.5707	14.4654	-13.4985	70.5945
6	2.33434	-6.13898	32.8904	95.3534	25.5216	70.0706	11.1186	61.8632	139.376	142.036	110.25	77.3341	38.6009	177.245	34.0812	97.202	86.2101	79.4087	139.374	33.5248	40.1818	23.4292	60.7373	-7.53262	69.7913	83.7801	55.5361	89.6338	29.3947	81.2355	92.7938	94.6879	11.0406	214.389	408.06	255.762	9.64772	99.8723			41.4202	68.7466	60.0996	-36.3279	24.8068	2.42723	-19.1937	22.113	68.8393
6.5	37.8653	40.3098	27.5892	74.8697	61.8276	-10.9537	116.247	74.1983	91.8134	104.56	100.35	55.0896	24.7808	106.213	30.9182	84.4118	235.394	147.802	92.9827	48.5857	42.7403	28.6081	31.3911	63.0374	57.1392	61.6947	164.708	106.608	370.861	45.1208	116.487	92.0319	29.7694	238.756	305.407	114.633	-3.98437	-6.17887			34.3427	2.55083	82.0055	-11.9852	-9.97589	45.0805	0.097003	-14.9135	64.7796
7	28.1042	30.3642	-1.94476	30.3698	-12.4903	67.0367	54.2133	94.9785	101.042	204.475	62.5254	109.836	23.7142	107.561	96.7549	24.5463	113.157	105	107.637	69.1402	86.1397	58.5413	39.3694	66.7351	101.476	74.9618	146.085	58.4163	116.404	121.859	89.9598	75.5912	19.2047	363.207	442.946	179.453	10.6481	66.8458			51.8702	38.9894	63.8759	-63.7769	33.4839	46.5911	24.3838	-7.21853	73.638
7.5	26.1791	25.3972	21.0472	3.69532	56.9006	64.7413	18.9274	10.4681	86.0243	166.272	491.981	56.1045	62.2499	70.3573	68.3519	66.8599	164.462	173.284	65.7729	89.4102	29.5805	40.5069	59.827	35.5499	95.0047	72.6684	39.4569	95.3669	302.582	87.2396	123.742	51.5608	22.2793	135.013	522.634	116.511	31.0835	-21.3478			26.2304	55.9443	15.4274	-55.1117	-41.2778	-41.3879	90.7202	-31.6062	81.3294
8	49.678	-5.77678	-3.65953	80.5739	77.3396	-38.4375	48.6379	77.8666	80.6707	190.352	72.8201	144.662	19.4474	130.413	29.8238	49.5178	282.185	74.2249	74.8521	27.138	68.4786	21.541	-0.43026	77.4708	72.9803	45.9035	114.209	199.508	42.9545	41.7394	88.1527	77.02	66.5036	483.922	431.243	194.064	54.6097	66.3056			15.96	33.5827	79.4539	-45.6457	-18.5382	28.563	28.5477	-16.0777	61.7913
8.5	69.1854	25.1178	-16.0677	68.3756	57.0622	35.5621	76.3201	101.71	83.4756	144.983	131.777	90.4426	39.2558	111.179	74.5132	81.2795	261.45	39.691	146.615	15.3465	84.0371	67.4892	47.9789	60.4383	93.5245	50.2796	89.1859	88.6774	64.7342	57.2808	142.825	88.5157	102.86	363.633	502.508	225.082	26.1453	7.53027			46.3187	49.3663	1.78302	-46.7884	-22.134	-8.67651	62.8747	-24.4135	34.8936
[truncated: 66 more columns]

## Sheet: Fig. 1i
Time (min)	293T																																														RIF1∆
0	0	0	0	0	0	0	0	0	0	0	0	0	0	0	0	0	0	0	0	0	0	0	0	0	0	0	0	0	0	0	0	0	0	0	0	0	0	0	0	0	0	0	0	0	0		0	0	0
0.5	0.35521	0.352949	0.315582	1.20469	0.284522	0.057625	-0.4425	-0.2003	0.472268	-0.29894	0.237153	-0.31538	0.213475	-0.07245	0.655413	0.159783	-0.30433	0.173909	1.34079	-0.05818	0.365005	0.20762	0.598565	0.411812	0.586642	0.612949	0.167883	0.745581	0.748944	2.2162	1.15394	0.196373	-0.85217	0.452237	0.488299	0.213291	0.141302	0.311653	0.793032	-0.02655	0.87159	0.922985	0.557699	0.705105	0.379424		0.078851	-0.29585	0.302288
1	0.704918	2.34007	0.426367	0.830864	0.249721	0.418767	0.481324	0.823147	-0.00446	1.01494	0.18666	0.227839	0.140256	0.29559	0.811145	-0.17157	0.22769	0.216376	-0.07764	0.190311	0.196541	0.381427	0.937138	0.317074	0.715904	0.310142	0.189245	0.946543	1.8373	1.33515	1.58058	0.787303	-0.07206	0.720461	0.280941	0.970194	0.972764	-0.03518	1.01374	0.567876	2.17638	0.88786	1.36367	1.39897	0.408422		0.496438	0.18441	0.194678
1.5	0.782636	2.20741	0.848778	0.977887	0.447581	0.080237	0.406981	0.699923	0.06601	1.28297	0.623365	0.15537	0.257543	0.564635	0.554528	0.024198	0.199224	-0.12527	-0.05618	0.049962	0.401247	0.444668	0.852824	0.765737	0.838694	0.402337	1.15258	1.41418	2.01565	1.10607	1.22068	0.784655	-0.45519	0.626173	0.135835	1.0584	0.67756	0.410925	0.846357	0.220207	2.21312	1.03347	0.410109	-0.11044	1.03993		0.388168	0.46177	0.499094
2	0.912241	2.2394	1.12229	0.974228	0.32886	0.731748	0.681329	0.63951	0.022804	1.74575	0.414545	0.706374	-0.01484	0.635241	0.882947	0.035594	0.0469	0.281843	0.204894	-0.27993	-0.09555	0.435623	0.985843	0.935131	0.82185	0.667617	1.36965	1.1505	1.72145	1.26412	1.30546	0.929445	0.079245	0.627251	0.407242	0.486944	0.637553	0.391242	1.04163	0.340045	1.47174	1.07679	0.852117	-0.67032	0.873304		0.717485	0.565849	0.687917
2.5	1.17717	2.42297	0.637463	1.0326	0.755266	0.426023	0.47925	0.755985	0.159873	1.69832	0.858881	0.574422	0.03393	0.819409	0.833148	0.268994	0.681013	0.492338	0.321413	0.345419	0.356659	0.688702	1.17702	0.458071	0.679771	0.580003	0.801628	1.67199	1.48026	1.52688	2.21177	0.745144	-0.58985	0.915401	0.464281	1.1816	0.718587	0.677966	0.992373	0.183641	1.51977	0.835956	0.482972	0.075012	0.778418		0.564111	0.479868	0.554059
3	0.93144	2.42503	0.839917	1.09884	0.709745	0.225659	0.542706	0.747221	0.161189	1.73478	0.580284	0.82558	0.129293	0.755559	1.05914	0.396428	0.798996	0.609407	-0.05507	0.231756	0.52339	0.54692	0.464511	1.07535	0.29361	1.09544	0.588485	1.12982	1.23292	1.45028	1.50658	0.212412	0.139279	0.782472	0.455252	1.13051	1.05621	0.280589	0.815398	0.251771	1.77173	1.18181	1.11704	-0.59994	1.9976		0.393194	0.58415	0.698298
3.5	0.608231	2.1515	0.559636	0.43788	0.451944	0.511181	0.572504	0.562827	0.491623	1.60183	0.682192	0.133628	0.366649	0.834234	0.538152	0.50858	0.653143	0.186379	-0.15405	0.497118	0.553118	0.506241	0.410921	0.163005	0.444672	0.576457	0.700219	1.67291	1.06115	0.991389	1.67119	0.623884	0.104958	0.696396	0.370437	0.690249	0.361764	0.858827	1.01802	0.51802	1.45952	1.02266	0.864142	0.852023	0.776078		0.440837	0.748131	0.905262
4	1.15199	2.20248	1.24211	0.824584	0.676471	0.603361	0.725406	0.613968	0.285658	1.96974	0.66277	0.248655	0.717505	0.774145	0.842775	1.02497	0.737469	0.397924	0.545233	-0.09742	0.180544	0.493681	0.530736	1.06192	0.431608	0.822217	0.92379	1.46634	1.67499	1.67675	1.3418	1.0138	0.503769	0.872523	0.481395	0.806428	0.647645	0.922145	1.3372	0.564861	2.37326	1.2057	0.785955	0.33541	0.658974		0.190276	0.556277	0.856046
4.5	1.74897	2.38913	1.56023	0.815527	0.590442	0.396436	0.611352	0.888172	0.426488	3.64206	0.604005	0.473385	0.189077	1.35032	0.779515	0.897861	0.704629	0.703691	-0.24582	-0.09372	0.190464	0.600436	1.21601	0.901997	0.69581	0.849262	1.00373	1.78285	2.05902	1.52305	0.884114	0.884595	0.718719	0.91123	0.286611	0.459048	0.602189	0.497079	0.945168	0.527697	2.15784	1.05856	0.553809	0.070993	0.858799		0.451116	0.881482	0.311516
5	1.22284	2.53898	0.788271	1.26833	0.271341	0.60233	0.451213	0.879791	0.091485	2.29565	0.472799	0.679489	0.552333	1.06829	0.508428	0.814559	0.530716	0.391683	0.073035	0.705289	0.575226	0.570684	-0.07097	0.845615	0.415908	1.02505	1.023	1.10538	2.06204	1.70508	1.04004	0.121576	0.516801	0.527365	0.484917	0.756294	1.34601	0.453377	1.08373	0.625794	1.92643	1.19874	1.0331	0.286162	0.76173		0.743413	1.31501	0.554754
5.5	1.27418	2.4642	1.30961	1.5675	0.479555	0.757067	0.614698	0.378104	0.09425	1.86171	0.50678	0.341127	0.450069	0.900435	0.697986	0.469342	0.561218	0.301971	0.680364	0.936584	0.506815	0.853043	0.323154	0.6566	0.661384	0.501472	1.4809	1.28907	1.71943	1.50422	0.61908	0.645485	1.16094	0.580909	0.441876	0.382888	0.728936	0.602295	1.16436	0.542425	1.99287	1.01246	0.830614	0.052801	1.16353		0.442731	1.03389	1.21426
6	1.09165	2.85055	1.00434	3.08615	0.410281	-0.02723	0.475275	0.506499	0.275637	2.27236	0.535149	0.100725	0.776754	0.518223	0.808568	0.577937	0.867223	0.460543	0.185641	1.08642	0.790985	0.573629	1.3675	1.27816	0.322034	0.866915	0.849547	0.787959	1.74205	1.03653	1.88884	0.895713	-0.21465	0.713908	0.973447	1.46673	0.933432	0.638092	1.24126	1.13065	2.74413	1.21832	1.31654	0.151382	0.780726		0.030255	0.51898	0.889594
6.5	0.802327	1.23846	0.669507	0.893526	0.324424	0.654178	0.525991	0.255419	0.129246	2.07326	0.840397	0.149855	0.363455	0.702481	1.01081	0.828985	0.715693	0.142989	0.402556	0.728803	0.318359	0.886044	0.798468	0.591371	0.577948	0.852808	1.05986	1.06177	2.02887	1.31777	1.79982	0.454974	0.407152	0.607977	0.625641	0.98259	0.746573	0.698466	1.21625	1.02023	1.94141	1.1501	0.91974	0.190425	1.18609		0.387414	0.851008	0.601338
7	0.814047	1.57581	1.45112	1.11291	0.445496	0.306588	0.24546	0.460793	0.109348	2.48307	0.723179	0.288904	0.771907	1.04459	1.08865	0.736146	0.236228	0.431448	0.483953	0.707089	0.378377	0.425184	0.50596	1.05785	0.782546	1.20345	0.865294	1.04023	1.20973	0.579925	1.55477	0.15781	0.659459	0.842428	0.99281	0.617756	0.055961	0.697228	0.974845	1.12613	2.35122	1.06082	1.56973	0.418486	2.23641		-0.07214	0.577238	1.02906
7.5	0.759469	1.74137	0.782335	1.55005	0.210182	0.372265	0.436716	0.324525	-0.16456	2.46521	0.802815	0.130156	0.643064	1.092	1.00495	0.614695	0.594242	0.367797	0.354472	0.393765	0.545307	0.534407	0.813024	0.835757	0.530451	0.341166	1.85651	0.914491	1.37503	1.28917	1.29313	0.610196	-0.19499	1.40469	0.507702	0.691303	1.03645	0.875764	1.36256	1.39332	2.35342	1.23436	1.79766	0.582791	1.56383		0.098518	0.85678	1.11052
8	0.755153	1.26349	1.08761	1.34238	0.384938	0.316808	0.490397	0.614386	0.405567	3.14872	0.913198	0.018094	0.512431	0.826146	0.733587	0.670214	1.05809	0.393105	0.741664	0.610223	0.381587	0.502956	0.806556	1.30761	0.320757	0.922801	1.25307	0.779488	1.22097	1.88072	1.58254	0.48091	0.88909	0.782655	0.45672	0.43187	0.904208	0.34349	1.16911	0.949702	2.24671	0.971084	1.20242	0.912569	1.30837		0.427402	0.486374	1.19704
8.5	1.22827	1.9991	1.25959	0.950362	0.456947	0.423399	0.475634	0.624739	0.304334	1.51097	0.964043	0.198849	0.613328	0.509525	0.646329	0.374015	0.570926	0.524823	0.68789	0.743347	0.73595	0.894327	1.61854	1.3168	0.69597	1.15648	2.02762	0.861771	1.63814	1.4527	1.34625	0.511537	0.540042	0.791321	0.533637	0.167289	0.801835	0.724765	1.14283	0.995134	2.0385	0.923832	1.02661	-0.02253	1.46517		0.685109	0.695017	0.649933
9	0.973385	2.1846	0.950303	1.3652	0.111933	0.651163	0.645434	0.462547	0.060913	2.40817	0.778531	0.091625	0.676428	0.544959	0.837675	0.304811	0.846236	0.242988	1.31265	0.556472	0.748526	0.940481	1.26493	2.03867	0.469792	0.918427	1.42876	0.862545	1.67217	1.74132	2.08186	0.207573	0.776157	0.981523	0.73167	-0.04228	0.438962	0.422587	1.15288	1.14646	2.11631	0.911191	1.37125	0.548314	0.82506		0.695791	1.14091	0.730572
9.5	0.919146	2.22292	1.15013	1.01735	0.322619	0.521902	0.474162	0.381974	0.234825	3.14107	0.807697	0.206827	0.559534	0.410972	0.635694	0.630012	0.634417	-0.05833	1.40315	0.3685	0.668359	1.1076	0.714791	1.54648	0.797308	1.33715	1.95877	1.15974	1.37525	1.51506	1.99946	0.581002	1.32957	0.968757	0.808251	0.248873	0.904524	0.719903	1.10099	0.946933	2.41571	0.94625	0.851621	1.16347	0.953713		0.75254	0.890808	0.794547
10	1.1459	2.12297	0.946457	1.53898	0.417053	0.399463	0.337191	0.590141	0.068864	2.69219	0.704922	0.501886	0.788783	0.410312	0.956982	0.330567	0.918994	0.794063	0.837171	0.081444	0.790654	1.08465	1.11698	1.76172	0.342268	1.06249	1.9665	1.22059	1.4715	2.39134	1.80964	0.411296	1.39445	0.622955	0.394432	0.959356	1.16379	0.268783	1.09	0.864896	1.83309	1.01789	1.02612	1.34001	1.01035		0.458485	0.637088	0.945679
Two way ANOVA
Within each row, compare columns (simple effects within rows)
Number of families	21
Number of comparisons per family	2
Alpha	0.05
Dunnett's multiple comparisons test	Mean Diff.	95% CI of diff.	Significant?	Summary
0
293T vs. RIF1∆	0	-0.2474 to 0.2474	No	ns
293T vs. 53BP1∆	0	-0.2553 to 0.2553	No	ns
0.5
293T vs. RIF1∆	0.09139	-0.1560 to 0.3388	No	ns
293T vs. 53BP1∆	0.2092	-0.04605 to 0.4645	No	ns
1
293T vs. RIF1∆	0.2602	0.01287 to 0.5076	Yes	*
293T vs. 53BP1∆	0.2277	-0.02752 to 0.4830	No	ns
1.5
293T vs. RIF1∆	0.2459	-0.001454 to 0.4933	No	ns
293T vs. 53BP1∆	0.07118	-0.1841 to 0.3264	No	ns
2
293T vs. RIF1∆	0.2283	-0.01908 to 0.4757	No	ns
293T vs. 53BP1∆	0.1751	-0.08011 to 0.4304	No	ns
2.5
293T vs. RIF1∆	0.3068	0.05943 to 0.5542	Yes	*
293T vs. 53BP1∆	0.1738	-0.08147 to 0.4290	No	ns
3
293T vs. RIF1∆	0.2479	0.0005773 to 0.4953	Yes	*
293T vs. 53BP1∆	0.1321	-0.1232 to 0.3873	No	ns
3.5
293T vs. RIF1∆	0.1433	-0.1041 to 0.3906	No	ns
293T vs. 53BP1∆	0.0278	-0.2275 to 0.2831	No	ns
4
293T vs. RIF1∆	0.3303	0.08293 to 0.5777	Yes	**
293T vs. 53BP1∆	0.1083	-0.1470 to 0.3635	No	ns
4.5
293T vs. RIF1∆	0.3171	0.06972 to 0.5645	Yes	**
293T vs. 53BP1∆	0.2081	-0.04716 to 0.4634	No	ns
5
293T vs. RIF1∆	0.2795	0.03214 to 0.5269	Yes	*
293T vs. 53BP1∆	0.1222	-0.1331 to 0.3774	No	ns
5.5
293T vs. RIF1∆	0.2467	-0.0006443 to 0.4941	No	ns
293T vs. 53BP1∆	0.1433	-0.1119 to 0.3986	No	ns
6
293T vs. RIF1∆	0.3877	0.1403 to 0.6351	Yes	**
293T vs. 53BP1∆	0.2914	0.03610 to 0.5466	Yes	*
6.5
293T vs. RIF1∆	0.2712	0.02384 to 0.5186	Yes	*
293T vs. 53BP1∆	0.0899	-0.1654 to 0.3452	No	ns
7
293T vs. RIF1∆	0.3168	0.06948 to 0.5642	Yes	**
293T vs. 53BP1∆	0.1291	-0.1261 to 0.3844	No	ns
7.5
293T vs. RIF1∆	0.2969	0.04954 to 0.5443	Yes	*
293T vs. 53BP1∆	0.1615	-0.09375 to 0.4168	No	ns
8
293T vs. RIF1∆	0.35	0.1026 to 0.5973	Yes	**
293T vs. 53BP1∆	0.2197	-0.03552 to 0.4750	No	ns
8.5
293T vs. RIF1∆	0.3851	0.1377 to 0.6325	Yes	**
293T vs. 53BP1∆	0.1731	-0.08213 to 0.4284	No	ns
9
293T vs. RIF1∆	0.3279	0.08050 to 0.5752	Yes	**
293T vs. 53BP1∆	0.2959	0.04066 to 0.5512	Yes	*
9.5
293T vs. RIF1∆	0.4344	0.1871 to 0.6818	Yes	***
293T vs. 53BP1∆	0.2348	-0.02047 to 0.4900	No	ns
10
293T vs. RIF1∆	0.4964	0.2491 to 0.7438	Yes	****
293T vs. 53BP1∆	0.342	0.08677 to 0.5973	Yes	**
Test details	Mean 1	Mean 2	Mean Diff.	SE of diff.	N1	N2	q	DF
0
293T vs. RIF1∆	0	0	0	0.1118	45	44	0	2625
293T vs. 53BP1∆	0	0	0	0.1153	45	39	0	2625
0.5
293T vs. RIF1∆	0.38	0.2886	0.09139	0.1118	45	44	0.8177	2625
293T vs. 53BP1∆	0.38	0.1708	0.2092	0.1153	45	39	1.814	2625
1
293T vs. RIF1∆	0.656	0.3958	0.2602	0.1118	45	44	2.329	2625
293T vs. 53BP1∆	0.656	0.4283	0.2277	0.1153	45	39	1.975	2625
1.5
293T vs. RIF1∆	0.6567	0.4108	0.2459	0.1118	45	44	2.2	2625
293T vs. 53BP1∆	0.6567	0.5856	0.07118	0.1153	45	39	0.6172	2625
2
293T vs. RIF1∆	0.6982	0.4699	0.2283	0.1118	45	44	2.043	2625
293T vs. 53BP1∆	0.6982	0.523	0.1751	0.1153	45	39	1.519	2625
2.5
293T vs. RIF1∆	0.7864	0.4796	0.3068	0.1118	45	44	2.745	2625
293T vs. 53BP1∆	0.7864	0.6126	0.1738	0.1153	45	39	1.507	2625
3
293T vs. RIF1∆	0.7833	0.5353	0.2479	0.1118	45	44	2.219	2625
293T vs. 53BP1∆	0.7833	0.6512	0.1321	0.1153	45	39	1.145	2625
3.5
293T vs. RIF1∆	0.6925	0.5492	0.1433	0.1118	45	44	1.282	2625
293T vs. 53BP1∆	0.6925	0.6647	0.0278	0.1153	45	39	0.2411	2625
4
293T vs. RIF1∆	0.8725	0.5422	0.3303	0.1118	45	44	2.955	2625
293T vs. 53BP1∆	0.8725	0.7643	0.1083	0.1153	45	39	0.9387	2625
4.5
293T vs. RIF1∆	0.9038	0.5867	0.3171	0.1118	45	44	2.837	2625
293T vs. 53BP1∆	0.9038	0.6957	0.2081	0.1153	45	39	1.804	2625
5
293T vs. RIF1∆	0.8361	0.5566	0.2795	0.1118	45	44	2.501	2625
293T vs. 53BP1∆	0.8361	0.714	0.1222	0.1153	45	39	1.059	2625
5.5
293T vs. RIF1∆	0.8459	0.5992	0.2467	0.1118	45	44	2.208	2625
293T vs. 53BP1∆	0.8459	0.7026	0.1433	0.1153	45	39	1.243	2625
6
293T vs. RIF1∆	0.9635	0.5758	0.3877	0.1118	45	44	3.469	2625
293T vs. 53BP1∆	0.9635	0.6721	0.2914	0.1153	45	39	2.526	2625
6.5
293T vs. RIF1∆	0.8198	0.5486	0.2712	0.1118	45	44	2.427	2625
293T vs. 53BP1∆	0.8198	0.73	0.0899	0.1153	45	39	0.7795	2625
7
293T vs. RIF1∆	0.864	0.5472	0.3168	0.1118	45	44	2.835	2625
293T vs. 53BP1∆	0.864	0.7349	0.1291	0.1153	45	39	1.12	2625
7.5
293T vs. RIF1∆	0.8894	0.5925	0.2969	0.1118	45	44	2.657	2625
293T vs. 53BP1∆	0.8894	0.7279	0.1615	0.1153	45	39	1.4	2625
8
293T vs. RIF1∆	0.8954	0.5455	0.35	0.1118	45	44	3.131	2625
293T vs. 53BP1∆	0.8954	0.6757	0.2197	0.1153	45	39	1.905	2625
8.5
293T vs. RIF1∆	0.8989	0.5138	0.3851	0.1118	45	44	3.446	2625
293T vs. 53BP1∆	0.8989	0.7258	0.1731	0.1153	45	39	1.501	2625
9
293T vs. RIF1∆	0.928	0.6002	0.3279	0.1118	45	44	2.934	2625
293T vs. 53BP1∆	0.928	0.6321	0.2959	0.1153	45	39	2.566	2625
9.5
293T vs. RIF1∆	0.9801	0.5456	0.4344	0.1118	45	44	3.887	2625
293T vs. 53BP1∆	0.9801	0.7453	0.2348	0.1153	45	39	2.036	2625
10
293T vs. RIF1∆	1	0.5036	0.4964	0.1118	45	44	4.442	2625
293T vs. 53BP1∆	1	0.658	0.342	0.1153	45	39	2.966	2625
[truncated: 80 more columns]

## Sheet: Fig. 1k
Time (min)	WT																																															EDAA
0	0	0	0	0	0	0	0	0	0	0	0	0	0	0	0	0	0	0	0	0	0	0	0	0	0	0	0	0	0	0	0	0	0	0	0	0	0	0	0	0	0	0	0	0	0	0		0	0
0.5	-32.07	47.05	33.19	-13.76	34.8	78.91	112.62	103.27	31.44	0.06	24.53	14.35	36.52	28.55	5.61	90.72	142.36	58.19	35.91	17.19	31.2	-28.09	-1.82	-36.16	131.93	0.97	45.89	-3.54	30.99	-55.91	80	41.11	69.17	16.21	-31.65	63.46	17.87	-70.42	-20.68	44.96	-6.42	88.7	7.67	20.88	83.35	28.75		28.89	20.46
1	33.71	28.68	72.02	4.58	89.23	18.52	23.24	47.66	17.51	91.99	13.2	26.24	65.46	-18.38	75.45	141.8	22.18	61.95	79.98	78.35	51.46	-14.92	51.82	-23.95	161.34	81.93	19.62	44.84	9.86	-8.43	73.33	48.19	74.79	39.23	-7.81	23.05	25.3	-39.39	80.86	92.3	91.81	159.64	24.75	21.37	31.63	4.55		80.94	30.52
1.5	38.84	112.37	69.16	37.44	8.51	82.68	25.61	66.46	0.47	51.87	14.86	78.18	13.2	81.05	51.86	88.09	87.45	89.87	49.02	-25.85	43.67	31.57	34.42	81.85	139.47	91.22	29.3	52.51	46.87	-58.33	69.17	23.88	43.94	47.13	5.93	-24.96	-2.84	-6.72	152.83	92.03	14.96	137.33	58.22	10.85	56.71	111.07		122.67	22.93
2	42.52	19.99	72.42	26.43	15.99	66.98	62.33	84.28	70.29	62.17	92.57	72.76	-4.74	83.48	62.39	133.34	97.56	113.72	73.69	71.39	89.52	-20.29	125.17	15.28	163.39	108.49	2.36	25.87	3.39	52.01	98.08	149.18	89.15	70.05	7.69	83.02	10.67	32.75	17.24	97.05	14.93	215.12	44.1	32.27	88.95	109.25		47.88	21.29
2.5	95.99	16.96	89.9	65.61	-5.18	44.5	65.56	112.19	44.76	25.25	65.03	84.78	16.86	83.02	29.53	40.47	48.1	84.98	63.45	58.12	45.3	36.71	73.23	48.94	74.83	114.19	32.35	75.08	48.78	107.83	65.87	139.24	95.92	33.32	138.08	101.13	67.55	228.22	21.62	78.99	61.15	181.4	77.9	57.94	27.11	59.73		62.14	20.06
3	123.45	11.79	89.5	103.33	63.87	36.89	81.71	46.02	121.65	92.04	122.25	17.94	66.11	36.64	51.41	53.15	59.46	79.7	105.34	55.28	117.52	64.14	34.19	82.72	74.25	112.72	92.5	17.82	26.57	42	-8.7	290.87	53.07	33.97	30.62	40.81	66.34	98.81	70.35	151.31	115.55	132.54	63.92	137.16	41.73	58.73		130.73	42.42
3.5	-6.05	53.72	82.85	76.64	40.63	33.35	49.94	14.78	125.58	78.97	105.44	52.13	111.58	40.36	109.59	113.29	81.18	76.7	76.91	77.55	59.87	60.97	46.57	46.07	45.26	69.39	104.03	22.53	-16.26	49.97	62.03	139.99	71.16	80.39	74.98	119.14	13.34	83.69	55.76	115.44	123.65	172.67	80.63	90.46	77.7	79.27		78.86	8.72
4	-30.28	74.09	74.37	100.18	45.28	121.06	124.44	37.78	22.18	113.53	75.17	117.42	64.7	108.02	80.57	132.68	87.02	66.57	61.53	48.39	87.19	27.06	114.52	113.03	85.82	265.7	50	20.49	104.33	67.13	112.93	68.68	50.26	89.9	76.38	63.03	94.25	28.56	82.08	109.5	70.83	237.2	115.46	90.78	56.87	82.49		79.81	88.27
4.5	59.61	85.58	116.49	22.43	60.75	56.18	183.03	19.04	82.89	95.35	43.87	34.63	79.89	89.94	38.06	91.07	34.01	57.23	50.86	59.93	18.6	57.84	82	66.05	147.57	130.75	92.68	34.77	67.52	94.03	54.48	133.76	82.53	127	57.44	97.01	58.87	97.7	50.86	97.16	156.94	269.68	104.33	94.55	51.63	95.87		15.61	65.91
5	18.39	87.75	91.73	94.11	57.38	92.41	42.11	77.35	66.04	154.57	39.02	56.52	1.17	118.01	119.05	59.88	81.48	78.64	78.92	101.53	62.2	63.02	71.89	75.85	186.48	83.62	169.77	42.5	57.3	49.98	75.85	119.02	63.72	92.38	34.85	170.3	63.93	68.86	85.82	121.98	114.4	285.73	131.56	90.62	198.79	73.66		24.2	77.35
5.5	6.18	56.25	63.21	47.25	103.05	72.28	55.2	82.23	14.5	159.23	79.45	88.56	64.32	88.86	102.06	184.26	117.68	35.96	121.12	66.57	31.97	70.15	82.79	44.42	87.41	52.49	154.24	55.62	70.37	70.73	35.4	70.81	62.53	52.89	83.6	103.24	84.27	27.54	111.17	96.2	105.43	305.6	118.47	81.92	166.02	170.28		50.43	66.74
6	85.05	72.93	143.97	42.25	119.6	35.94	184.45	85.42	75.33	213.7	15.69	57.22	50.01	190.29	25.87	126.61	73.69	63.41	126.69	112.41	101.41	68.89	91.23	91.34	74.56	104.61	143.42	28.8	142.59	45.13	74.48	95.82	50.56	78.8	158.38	212.64	26.14	41.02	94.1	137.47	172.41	231.45	113.92	113.82	78.59	95.64		96.46	54.18
6.5	91.25	52.97	71.46	56.5	81.82	38.24	85.02	0.03	69.93	151.94	78.56	30.94	96.31	171.01	74.66	93.06	94.44	77.46	180.15	53.75	78.79	132.14	87.27	36.52	88	221.83	140.88	54.87	54.03	46.26	33.15	45.38	57.04	45.07	13.63	48.65	81.96	73.9	103.66	85.04	93.1	233.07	71.3	115.55	106.63	168.87		117.8	32.52
7	41.4	89.52	94.26	55.98	82.35	35.47	31.28	69.51	120.9	130.14	29.35	81.78	34.62	109.16	84.79	83.56	97.62	67.33	74.47	127.49	18.63	96.65	112.08	58.66	29.31	125.43	198.75	46.36	82.85	62.67	17.62	42.31	119.02	130.4	83.29	134.95	20.12	88.77	91.16	104.48	83.48	231.55	83.85	74.37	140	98.38		103.26	12.39
7.5	51.85	69.78	91.85	122.38	81.04	53.2	125.77	28.03	166.98	146.36	42.04	32.67	44.41	129.97	90.01	119.55	56.23	81.81	144.36	90.76	52.07	67.26	114.77	50.65	12.1	150.79	135.71	74.49	109.37	57.51	32.03	35.86	122.86	63.07	74.56	189.8	55.1	164.57	61.21	97.15	49.5	239.36	126.6	67.04	103.73	147.65		179.47	39.56
8	84.38	62.98	127.99	97.32	88.45	63.58	120.55	110.93	94.98	169.78	26.28	77.72	65.85	202.95	66.01	88.94	101.93	91.96	119.1	63.49	18.86	41.35	96.51	39.15	64.28	195.8	143.54	88.68	20.92	95.62	29.55	74.61	43.71	79.37	28.8	120.12	61.39	121.26	84.44	110.24	156.89	235	173.47	69.17	164.64	178.44		168.48	51.03
8.5	68.81	75.43	79.51	76.86	89.42	93.37	92.9	103.52	62.01	123.77	98.22	13.31	63.43	182.07	76.82	140.67	69.4	63.34	95.47	76.6	24.54	52.52	120.19	112.4	240.43	84.75	150.45	29.85	74.97	128.12	32.47	128.45	161.54	97.17	83.52	118.12	43.75	126.79	78.82	151.03	159.41	174.25	115.38	87.17	109.23	169.73		121.04	30.89
9	69.74	102.57	97.22	83.01	81.89	38.04	49.4	74.47	44.4	158.58	4.45	69.08	31.19	147.17	0.79	124.9	99.25	68.56	151.24	98.14	42.74	78.76	118.64	78.65	69.55	23.71	134.35	70.79	161.24	36.82	50.37	89.03	131.46	112.36	80.62	61.85	81.61	71.82	66.92	24.94	41.33	198.47	98.55	89.78	129.93	202.19		119.95	64.32
9.5	110.21	68.6	122.75	105.09	78.79	14.38	147.5	40.82	15.32	161.78	68.48	29.4	94.47	98.5	53.6	101.73	111.06	29.22	73.62	109.41	35.12	100.2	71.42	114.42	62.9	145.94	186.94	82.33	189.95	115.42	50.29	100.08	124.05	66.2	31.56	155.69	73.05	29.66	111.65	94.05	154.5	283.71	179.83	73.26	125.01	178.03		106.49	54.45
10	112.19	85.37	105.01	58.31	76.21	89.77	121.19	88.47	86.69	161.52	24.25	12.85	111.46	131.64	45.4	111.29	70.8	49.51	97.17	98.7	94.32	78.1	112.09	112.66	85.54	135.41	135.54	105.02	110.67	29.85	60.82	34.92	116.53	128.09	75.04	162.97	4.15	109.42	153.64	163.44	66.52	215.06	157.62	98.74	101.35	148.47		92.34	23.52
[truncated: 44 more columns]

## Sheet: Fig. 2i
	ASF1a>MRE11			ASF1a=MRE11			No ASF1a
wt	84	84	83.3333	14	14	8.3333	2	2	8.3333
53BP1∆	35.7143	35.7143	32.6923	28.5714	28.5714	30.7692	35.7143	35.7143	36.5385
RIF1∆	48.0769	48.0769	45.098	25	25	29.4118	26.9231	26.9231	25.4902
ASF1a>MRE11
One way ANOVA
Number of families	1
Number of comparisons per family	2
Alpha	0.05
Dunnett's multiple comparisons test	Mean Diff.	95% CI of diff.	Significant?	Summary
wt vs. 53BP1∆	49.07	45.72 to 52.42	Yes	****
wt vs. RIF1∆	36.69	33.35 to 40.04	Yes	****
Test details	Mean 1	Mean 2	Mean Diff.	SE of diff.	n1	n2	q	DF
wt vs. 53BP1∆	83.78	34.71	49.07	1.169	3	3	41.97	6
wt vs. RIF1∆	83.78	47.08	36.69	1.169	3	3	31.39	6

## Sheet: Fig. 2j
	ASF1a>MRE11					ASF1a=MRE11					No ASF1a
wt	68.5185	60	55.5556	82.3529	75.8621	18.5185	18	27.7778	9.8039	12.069	12.963	22	16.6667	7.8431	12.069
53BP1∆	52.7273	55.5556	49.0196	59.6154	52.7273	20	22.2222	23.5294	17.3077	18.1818	27.2727	22.2222	27.451	23.0769	29.0909
RIF1∆	52.8846	37.2549	48	57.6923	49.0566	17.3077	27.451	20	15.3846	13.2075	29.8077	35.2941	32	26.9231	37.7358
ASF1a>MRE11
One way ANOVA
Number of families	1
Number of comparisons per family	2
Alpha	0.05
Dunnett's multiple comparisons test	Mean Diff.	95% CI of diff.	Significant?	Summary
wt vs. 53BP1∆	14.53	1.789 to 27.27	Yes	*
wt vs. RIF1∆	19.48	6.740 to 32.22	Yes	**
Test details	Mean 1	Mean 2	Mean Diff.	SE of diff.	n1	n2	q	DF
wt vs. 53BP1∆	68.46	53.93	14.53	5.091	5	5	2.854	12
wt vs. RIF1∆	68.46	48.98	19.48	5.091	5	5	3.827	12

## Sheet: Fig. 2k
	ASF1a>MRE11			ASF1a=MRE11			No ASF1a
wt	78.261	70.69	80.645	4.348	6.897	3.226	17.391	22.414	16.129
RIF1∆	23.81	30	41.177	14.286	11.667	5.882	61.905	58.333	52.941
Rif1_B	33.333	55.738	50	8.333	13.115	7.813	58.333	31.148	42.188
ASF1a>MRE11
One way ANOVA
Number of families	1
Number of comparisons per family	2
Alpha	0.05
Dunnett's multiple comparisons test	Mean Diff.	95% CI of diff.	Significant?	Summary
wt vs. RIF1∆	44.87	23.96 to 65.78	Yes	**
wt vs. Rif1_B	30.18	9.269 to 51.08	Yes	*
Test details	Mean 1	Mean 2	Mean Diff.	SE of diff.	n1	n2	q	DF
wt vs. RIF1∆	76.53	31.66	44.87	7.302	3	3	6.145	6
wt vs. Rif1_B	76.53	46.36	30.18	7.302	3	3	4.132	6

## Sheet: Fig. 3a
Etoposide (nM)	0	80	160	240	320			Etoposide (nM)	0	80	160	240	320
WT	100	80.1471	49.2647	22.7941	5.29412		WT	average	100	74.5779	52.2879	25.2505	5.63329
	100	71.3178	44.5736	24.8062	5.89147			STDEV	0	4.84639	9.59008	2.70607	0.306803
	100	72.2689	63.0252	28.1513	5.71429
rif1-/-	100	37.9661	10.9831	0.20339	0.0271186		rif1-/-	average	100	37.3371	8.65234	0.195882	0.0273395
	100	40.9964	8.75445	0.213523	0.0427046			STDEV	0	4.01099	2.38341	0.022362	0.015256
	100	33.0488	6.21951	0.170732	0.0121951
asf1a-/-/AID	100	36.4286	6.42857	1	0.142857		asf1a-/-/AID	average	100	39.8762	7.55873	1.03937	0.132698
	100	43.2	7.2	0.88	0.16			STDEV	0	3.38741	1.34587	0.182264	0.0335548
	100	40	9.04762	1.2381	0.0952381
asf1a-/-/+	100	72.1875	22.1875	3.0625	0.2		asf1a-/-/+	average	100	72.3247	21.1462	2.93093	0.210869
	100	64.4757	20.5947	3.03599	0.225352			STDEV	0	7.91846	0.902352	0.205356	0.0130569
	100	80.3109	20.6563	2.6943	0.207254
rif1-/-asf1a-/-/+	100	41.2571	11.4286	0.308571	0.0342857		rif1-/-asf1a-/-/+	average	100	36.1842	10.3085	0.285533	0.0356036
	100	34.2091	10.5094	0.310992	0.0428954			STDEV	0	4.42899	1.23279	0.0420166	0.00673038
	100	33.0864	8.98765	0.237037	0.0296296
ICRF193 (nM)	0	400	800	1200	1600			ICRF193 (nM)	0	400	800	1200	1600
WT	100	11.7021	3.98936	0.18617	0.0212766		WT	average	100	14.2516	4.32979	0.170829	0.0256887
	100	15.2632	3.47368	0.142105	0.0242105			STDEV	0	2.22352	1.06782	0.0248945	0.00530786
	100	15.7895	5.52632	0.184211	0.0315789
rif1-/-	100	0.518519	0.0148148	0.000740741	0.00037037		rif1-/-	average	100	0.433432	0.0161184	0.000867879	0.000247835
	100	0.298507	0.0223881	0.0011194	0.000373134			STDEV	0	0.11817	0.00573014	0.00021783	0.000214636
	100	0.483271	0.0111524	0.000743494	0
asf1a-/-/AID	100	7.14286	0.9375	0.0357143	0.00446429		asf1a-/-/AID	average	100	7.27221	0.841395	0.0376913	0.00393511
	100	6.85484	0.887097	0.0403226	0.00322581			STDEV	0	0.494891	0.125367	0.00237279	0.000638585
	100	7.81893	0.699588	0.037037	0.00411523
asf1a-/-/+	100	8.02292	1.31805	0.0601719	0.0034384		asf1a-/-/+	average	100	6.32501	1.1918	0.0569823	0.00376855
	100	6.6838	0.976864	0.0437018	0.00359897			STDEV	0	1.90286	0.187086	0.0120077	0.000440171
	100	4.26829	1.28049	0.0670732	0.00426829
rif1-/-asf1a-/-/+	100	0.940767	0.0313589	0.00278746	0.000696864		rif1-/-asf1a-/-/+	average	100	1.07239	0.0378992	0.00210513	0.000756197
	100	1.37795	0.0393701	0.0015748	0.0011811			STDEV	0	0.265474	0.00594304	0.000620452	0.000398565
	100	0.898437	0.0429688	0.00195312	0.000390625
T.TEST (two-way):
WT Vs asf1a-/-/+					0.00204754
WT Vs asf1a-/-/AID					0.00213694

## Sheet: Fig. 3b
WT	asf1a-/-/aid	asf1a-/-/+	RIF1-/-	RIF1-/-asf1-/-/+
100	21.8667	31.0546	12.9256	24.4584
100	12.609	33.5498	19.9881	21.2036
100	15.0515	36.0275	21.8165	19.0335
100	10.972	28.988
100		36.0275
100		30.9219
100		28.988
One-way ANOVA
Number of families	1
Number of comparisons per family	10
Alpha	0.05
Tukey's multiple comparisons test	Mean Diff.	95% CI of diff.	Significant?	Summary
WT vs. asf1a-/-/aid	84.88	79.03 to 90.72	Yes	****
WT vs. asf1a-/-/+	67.78	62.79 to 72.76	Yes	****
WT vs. RIF1-/-	81.76	75.32 to 88.19	Yes	****
WT vs. RIF1-/-asf1-/-/+	78.43	72.00 to 84.87	Yes	****
asf1a-/-/aid vs. asf1a-/-/+	-17.1	-22.94 to -11.25	Yes	****
asf1a-/-/aid vs. RIF1-/-	-3.119	-10.24 to 4.004	No	ns
asf1a-/-/aid vs. RIF1-/-asf1-/-/+	-6.44	-13.56 to 0.6825	No	ns
asf1a-/-/+ vs. RIF1-/-	13.98	7.544 to 20.41	Yes	****
asf1a-/-/+ vs. RIF1-/-asf1-/-/+	10.66	4.222 to 17.09	Yes	***
RIF1-/- vs. RIF1-/-asf1-/-/+	-3.322	-10.94 to 4.293	No	ns
Test details	Mean 1	Mean 2	Mean Diff.	SE of diff.	n1	n2	q	DF
WT vs. asf1a-/-/aid	100	15.12	84.88	1.944	7	4	61.75	19
WT vs. asf1a-/-/+	100	32.22	67.78	1.658	7	7	57.82	19
WT vs. RIF1-/-	100	18.24	81.76	2.14	7	3	54.03	19
WT vs. RIF1-/-asf1-/-/+	100	21.57	78.43	2.14	7	3	51.83	19
asf1a-/-/aid vs. asf1a-/-/+	15.12	32.22	-17.1	1.944	4	7	12.44	19
asf1a-/-/aid vs. RIF1-/-	15.12	18.24	-3.119	2.369	4	3	1.862	19
asf1a-/-/aid vs. RIF1-/-asf1-/-/+	15.12	21.57	-6.44	2.369	4	3	3.845	19
asf1a-/-/+ vs. RIF1-/-	32.22	18.24	13.98	2.14	7	3	9.238	19
asf1a-/-/+ vs. RIF1-/-asf1-/-/+	32.22	21.57	10.66	2.14	7	3	7.043	19
RIF1-/- vs. RIF1-/-asf1-/-/+	18.24	21.57	-3.322	2.532	3	3	1.855	19

## Sheet: Fig. 3c
Etoposide (nM)	0	80	160	240	320			Etoposide (nM)	0	80	160	240	320
WT	100	80.1471	49.2647	22.7941	5.29412		WT	average	100	74.5779	52.2879	25.2505	5.63329
	100	71.3178	44.5736	24.8062	5.89147			STDEV	0	4.84639	9.59008	2.70607	0.306803
	100	72.2689	63.0252	28.1513	5.71429
rif1-/-	100	37.9661	10.9831	0.20339	0.0271186		rif1-/-	average	100	37.3371	8.65234	0.195882	0.0273395
	100	40.9964	8.75445	0.213523	0.0427046			STDEV	0	4.01099	2.38341	0.022362	0.015256
	100	33.0488	6.21951	0.170732	0.0121951
rif1-/-+chRIF1_1	100	62.1622	33.7838	9.00901	3.24324		rif1-/-+chRIF1_1	average	100	61.0064	35.5497	8.54541	3.26122
	100	57.5758	47.4747	9.59596	4.0404			STDEV	0	3.02325	11.1475	1.34374	0.770359
	100	63.2812	25.3906	7.03125	2.5
rif1-/-+chRIF1_2	100	79.2308	33.0769	9.23077	2.76923		rif1-/-+chRIF1_2	average	100	72.6369	33.9136	8.51928	2.31042
	100	52.349	35.5705	8.05369	2.14765			STDEV	0	17.9249	1.43488	0.625882	0.402887
	100	86.3309	33.0935	8.27338	2.01439
rif1-/-+chRIF1AAD_1	100	51.8617	19.8138	3.82979	0.265957		rif1-/-+chRIF1AAD_1	average	100	50.788	20.6348	3.45168	0.314037
	100	50.7653	21.301	3.36735	0.255102			STDEV	0	1.06261	0.755568	0.343793	0.0928367
	100	49.7368	20.7895	3.15789	0.421053
rif1-/-+chRIF1AAD_2	100	49.3865	16.1043	2.82209	0.184049		rif1-/-+chRIF1AAD_2	average	100	54.1471	23.4014	2.95367	0.306141
	100	57.3171	24.7967	3.25203	0.406504			STDEV	0	4.19774	6.70921	0.25899	0.112808
	100	55.7377	29.3033	2.78689	0.327869

## Sheet: Fig. 3d
WT	RIF1-/-	RIF1-/- +WT12	RIF1-/- +WT13	RIF1-/- +AAD4	RIF1-/- +AAD9
100	26.446	84.5501	86.3149	27.9047	42.9303
100	23.7827	110.962	91.6033	37.6239	42.1611
100	37.1617	90.7489	70.1299	43.1107	50.8306
One-way ANOVA
Number of families	1
Number of comparisons per family	5
Alpha	0.05
Dunnett's multiple comparisons test	Mean Diff.	95% CI of diff.	Significant?	Summary
WT vs. RIF1-/-	70.87	50.39 to 91.35	Yes	****
WT vs. RIF1-/- +WT12	4.58	-15.90 to 25.06	No	ns
WT vs. RIF1-/- +WT13	17.32	-3.162 to 37.80	No	ns
WT vs. RIF1-/- +AAD4	63.79	43.31 to 84.27	Yes	****
WT vs. RIF1-/- +AAD9	54.69	34.21 to 75.17	Yes	****
Test details	Mean 1	Mean 2	Mean Diff.	SE of diff.	n1	n2	q	DF
WT vs. RIF1-/-	100	29.13	70.87	7.059	3	3	10.04	12
WT vs. RIF1-/- +WT12	100	95.42	4.58	7.059	3	3	0.6488	12
WT vs. RIF1-/- +WT13	100	82.68	17.32	7.059	3	3	2.453	12
WT vs. RIF1-/- +AAD4	100	36.21	63.79	7.059	3	3	9.037	12
WT vs. RIF1-/- +AAD9	100	45.31	54.69	7.059	3	3	7.748	12

[truncated: 61 more sheets: Fig. 3e, Fig. 3f, Fig. 3g, Fig. 3h, Fig. 4a, Fig. 4b, Fig. 4c, Fig. 4d, Fig. 4f, Fig. 4g, Fig. 4h, Fig. 5c, Fig. 5d, Fig. 5f, Fig. 5h, Fig. 6b, Fig. 6c, Fig. 6h, Fig. 6i, Fig. 6j …]
